# Supplementary material for: Combined serial analysis of gene expression and transcription factor binding site prediction identifies novel-candidate-target genes of Nr2e1 in neocortex development
Source: BMC Genomics. 2015 Jul 24;16(1):545. doi: 10.1186/s12864-015-1770-3 (PMC4512088; doi:10.1186/s12864-015-1770-3)
Supplement: Additional file 1: Table S1. — List of the 1387 differentially abundant tag sequences mapping to the 1279 genes, differentially expressed in response to altered Nr2e1 levels during in vivo neocortex development and the corresponding tag numbers, calculated fold changes and P values at E13.5, E15.5, and E17.5. Columns one and two present the gene ID/symbol, associated tag sequence(s) and corresponding Refseq ID for each gene. Columns three and four, seven and eight, eleven and twelve present the number of tags found in Wt and Nr2e1 frc/frc libraries at E13.5, E15.5, and E17.5 inclusively. Column five, nine, and thirteen present the fold change values resulting from calculations based on the tag number values found in the previous columns (details, see Methods). Column six, ten, and fourteen present the associated P values calculated using the Audic-Claverie statistical test for each corresponding tags at the three different time points (E13.5, E15.5 and E17.5). [file 12864_2015_1770_MOESM1_ESM.xls]

## Sheet: Sheet1
Additional file 1: Table S1. List of 1,387 differentially abundant tag sequences and corresponding fold changes of the 1,279 genes differentially expressed in response to altered Nr2e1 levels during in vivo neocortex development.
Gene ID/symbol_Tag Sequence	Corresponding Refseq IDs	Corrected tag numbers Wt E13.5	Corrected tag numbers Nr2e1frc/frc E13.5	Fold change	P-value	Corrected tag numbers Wt E15.5	Corected tag numbers Nr2e1frc/frc E15.5	Fold change	P-value	Corrected tag numbers Wt E17.5	Corrected tag numbers Nr2e1frc/frc E17.5	Fold change	P-value
0610007C21Rik_ TCGCAGCCAAGAAGATT	NM_027855	3.72125	4.40834	-0.844138	0.859085	12.9295	3.7065	-3.48833	0.0443348	16.204	14.4929	-1.11806	0.782011
0610009B22Rik_ TTATCACTACTAGTAGT	NM_025319	6.20209	3.30626	-1.87586	0.398652	14.1049	1.2355	-11.4163	0.00246726	2.49293	9.66195	3.87575	0.0734253
0610009O20Rik_ GTGAGACACACCCAATC	NM_024179	4.96167	0	-4.96167	0.0461006	1.17541	2.471	2.10225	0.588086	1.24646	1.20774	-1.03206	0.976337
0610012G03Rik_ GACAATCAGAAAGCAAG	NR_027897	12.4042	7.7146	-1.60788	0.337508	1.17541	2.471	2.10225	0.588086	12.4646	2.41549	-5.1603	0.0193577
0910001L09Rik_ GCACGAACATCCCTTTC	NM_001081108	3.72125	4.40834	-0.844138	0.859085	2.35081	7.41299	3.15337	0.156354	9.97171	0	-9.97171	0.00338535
1110002B05Rik_ TGTTGTGTTCTTTCTTT	NM_134054	13.6446	3.30626	-4.1269	0.0195862	17.6311	3.7065	-4.75681	0.00613999	3.73939	10.8697	2.90681	0.103833
1110004F10Rik_ CTTGTTTAGTCTTTGCT	NM_019772	8.68292	13.225	-0.656552	0.39368	31.736	16.0615	-1.97591	0.0408572	26.1757	8.45421	-3.09618	0.0063213
1110008P14Rik_ TTCTGGCCTGGGTAGAT	NM_198001	1.24042	5.51043	4.4424	0.168555	5.87703	0	-5.87703	0.0362246	3.73939	1.20774	-3.09618	0.35559
1110034A24Rik_ GTTCAGCTGTGGACCTG	NM_027269	6.20209	0	-6.20209	0.0216891	9.40325	2.471	-3.80545	0.0784123	2.49293	2.41549	-1.03206	0.970424
1110058L19Rik_ TGTAAATAAAGACCTCT	NM_026503	19.8467	4.40834	-4.50207	0.00313211	34.0868	3.7065	-9.1965	2.7326e-06	8.72524	9.66195	1.10736	0.853553
1190002H23Rik_ AAGCGGCGCAGCAGCGC	NM_025427	1.24042	9.91878	7.99632	0.0197762	29.3851	16.0615	-1.82954	0.0754798	2.49293	9.66195	3.87575	0.0734253
1500011H22Rik_ TATGGGATAGTACTAGT	NM_026883	9.92334	8.81669	-1.12552	0.804674	10.5787	1.2355	-8.56226	0.0146787	3.73939	8.45421	2.26085	0.247546
1500015O10Rik_ TGCTTAACGATATGTCT	NM_024283	ND	ND	ND	NA	5.87703	8.64849	1.47157	0.520012	31.1616	54.3485	1.74409	0.0241739
1700021F05Rik_ GCCGTGCCTGGTGTCAG	NM_026411	4.96167	0	-4.96167	0.0461006	4.70162	0	-4.70162	0.0706873	2.49293	0	-2.49293	0.238353
1810030N24Rik_ GAGTTTCTAACGTTTTA	NM_025471	7.44251	1.10209	-6.75311	0.0480277	8.22784	1.2355	-6.65953	0.0466176	0	9.66195	9.66195	0.00449722
1810035L17Rik_ GGTTGGGTTCAGTTTTC	NM_026958	21.0871	28.6542	-0.735916	0.333845	35.2622	18.5325	-1.90272	0.0394546	24.9293	22.9471	-1.08638	0.796259
1810055G02Rik_ GTCGAGAGGGCCTGACA	NM_028077	0	8.81669	8.81669	0.00654664	4.70162	2.471	-1.90272	0.495028	1.24646	1.20774	-1.03206	0.976337
1810063B05Rik_ CTGGGGTGCGCGCGACC	NM_174987	2.48084	11.0209	4.4424	0.0381525	9.40325	7.41299	-1.26848	0.677401	3.73939	1.20774	-3.09618	0.35559
2010107E04Rik_ GAACATCACTGTACACT	NM_027360	48.3763	52.9001	-0.914483	0.686175	83.4538	18.5325	-4.50311	1.73928e-09	63.5696	68.8414	1.08293	0.682285
2210016L21Rik_ AGGTGAACCAGCACGAG	NM_028211	1.24042	4.40834	3.55392	0.279139	0	6.17749	6.17749	0.0268582	4.98585	2.41549	-2.06412	0.427652
2210018M11Rik_ GAGCAGGACATAGACAG	NM_172280	2.48084	1.10209	-2.25104	0.539135	0	7.41299	7.41299	0.0130944	2.49293	1.20774	-2.06412	0.601524
2310003F16Rik_ GGCAATGTGGTGGAGGC	NM_026318	71.9442	66.1252	-1.088	0.643488	121.067	25.9455	-4.6662	1.61633e-13	28.6687	30.1936	1.05319	0.861656
2310009B15Rik_ GCCGCCCAGGGGATCTG	NM_001081226	3.72125	4.40834	-0.844138	0.859085	4.70162	14.826	3.15337	0.0383902	3.73939	2.41549	-1.54809	0.658157
2310016M24Rik_ CCTTTCAAACCTGCTGG	NM_183256	32.2509	24.2459	-1.33016	0.323873	36.4376	9.88399	-3.68653	0.000332134	11.2182	20.5316	1.83021	0.143193
2310044H10Rik_ GGGATTGCTGTGCAGCC	NM_197991	31.0104	25.348	-1.22339	0.483224	10.5787	32.123	3.03658	0.00243501	32.408	31.4013	-1.03206	0.908124
2310061I04Rik_ CTGGGTAAAGCTGCTGT	NM_001033630	6.20209	0	-6.20209	0.0216891	5.87703	2.471	-2.3784	0.323006	1.24646	6.03872	4.84468	0.135684
2410006H16Rik_ TCTGCCAATTTTGTTCT	NR_030738	23.5679	18.7355	-1.25793	0.490148	25.8589	11.1195	-2.32555	0.0288744	26.1757	13.2852	-1.97029	0.065693
2510006D16Rik_ TCTATCTCAGGGGCCAC	NM_029748	2.48084	12.1229	4.88664	0.0232419	11.7541	9.88399	-1.1892	0.728509	2.49293	3.62323	1.45341	0.71731
2610001J05Rik_ GAATTGGAAGATGGAAG	NR_024619	3.72125	1.10209	-3.37655	0.305536	10.5787	2.471	-4.28113	0.0473398	1.24646	4.83098	3.87575	0.233893
2610017I09Rik_ TGGCATACTCTTATGAA	NR_027826	28.5296	11.0209	-2.58869	0.00943832	189.24	23.4745	-8.06154	6.03251e-28	37.3939	49.5175	1.32421	0.244703
2610027L16Rik_ CACAAAACTGTAAACCT	NM_026403	4.96167	2.20417	-2.25104	0.362056	7.05243	0	-7.05243	0.0185637	1.24646	4.83098	3.87575	0.233893
2610029G23Rik_ CTGAAGTCTATTATAAA	NM_026312	3.72125	2.20417	-1.68828	0.580291	19.9819	2.471	-8.08657	0.000599187	0	4.83098	4.83098	0.0675882
2610035D17Rik_ GTGGAATAGAGAAGACC	NR_015556	8.68292	1.10209	-7.87863	0.0251379	3.52622	3.7065	1.05112	0.94551	1.24646	8.45421	6.78256	0.0437149
2610039C10Rik_ CTTAAAGAGTCTGGAGG	NM_025642	9.92334	4.40834	-2.25104	0.184759	9.40325	0	-9.40325	0.00487517	2.49293	3.62323	1.45341	0.71731
2700029M09Rik_ GGGTATTTCAGGGATTC	NM_028299	3.72125	0	-3.72125	0.0979876	5.87703	0	-5.87703	0.0362246	0	4.83098	4.83098	0.0675882
2700078K21Rik_ TGGCTCTTGCCTTCCCC	NM_028308	7.44251	5.51043	-1.35062	0.62016	9.40325	7.41299	-1.26848	0.677401	11.2182	2.41549	-4.64427	0.0337628
2700081O15Rik_ GGAATCCTTGCAATCTT	NM_175381	2.48084	6.61252	2.66544	0.24494	8.22784	3.7065	-2.21984	0.260313	17.4505	3.62323	-4.81628	0.00618623
2810001G20Rik_ GGGTTGAGGTGTTAACC	NR_033780	17.3658	4.40834	-3.93931	0.00940917	2.35081	4.94199	2.10225	0.413259	3.73939	7.24646	1.93787	0.370246
2810008M24Rik_ GCTTTTCTAAATGCATT	NM_001048250	1.24042	1.10209	-1.12552	0.911524	5.87703	0	-5.87703	0.0362246	0	4.83098	4.83098	0.0675882
2810428I15Rik_ GCGTCGAGCCCAGCCCT	NM_025577	28.5296	41.8793	-0.681235	0.14778	41.1392	70.4234	1.71183	0.0114034	58.5838	38.6478	-1.51584	0.068544
2900010M23Rik_ TGGAAGAAACTGCAGGA	NM_026063	19.8467	22.0417	-0.900414	0.767781	51.7179	21.0035	-2.46235	0.0010066	22.4363	20.5316	-1.09277	0.793631
2900073G15Rik_ TACCTTATAATACTGGA	NM_026064	4.96167	8.81669	-0.562759	0.370732	17.6311	1.2355	-14.2704	0.000398233	4.98585	4.83098	-1.03206	0.961188
2900092E17Rik_ GCCAGCCTTTCCCAACC	NM_030240	16.1254	11.0209	-1.46317	0.366366	7.05243	18.5325	2.62781	0.0397951	17.4505	10.8697	-1.60543	0.272021
3110001D03Rik_ GATGCTTACGGTTTACC	NM_025849	13.6446	4.40834	-3.09517	0.0448289	2.35081	7.41299	3.15337	0.156354	7.47878	20.5316	2.74532	0.0276267
3110003A17Rik_ AAAAATGTTGTTTATGG	NM_028440	44.655	15.4292	-2.89419	0.000393078	30.5606	24.71	-1.23677	0.481907	11.2182	15.7007	1.39958	0.449252
5031439G07Rik_ CCTCACCCTGGCAGTGT	NM_001033273	0	7.7146	7.7146	0.0123632	ND	ND	ND	NA	3.73939	1.20774	-3.09618	0.35559
6330403K07Rik_ TCTGATGGAATAAATCA	NM_134022	13.6446	14.3271	-0.952361	0.919883	54.0687	33.3585	-1.62084	0.044996	23.6828	26.5704	1.12193	0.719334
6330407J23Rik_ CAGCGCTACGACCTGGC	NM_026138	2.48084	6.61252	2.66544	0.24494	2.35081	13.5905	5.78119	0.009967	13.7111	4.83098	-2.83816	0.0668634
6720456B07Rik_ CTTCCCTAATAAACTCA	NM_133937	23.5679	8.81669	-2.6731	0.0158492	23.5081	12.355	-1.90272	0.0952291	17.4505	30.1936	1.73024	0.0995675
8430410K20Rik_ ATTACTTACTCTGATTT	NM_145609	7.44251	0	-7.44251	0.0102041	9.40325	0	-9.40325	0.00487517	3.73939	0	-3.73939	0.117296
9130011J15Rik_ ATCGTACTGTTCGGCTC	NM_172396	4.96167	20.9396	4.22028	0.0039123	18.8065	14.826	-1.26848	0.544145	8.72524	2.41549	-3.61221	0.0987122
9430023L20Rik_ CGCAGGCTCATCAAAGA	NM_026566	11.1638	4.40834	-2.53242	0.117525	15.2803	4.94199	-3.09193	0.0399997	4.98585	2.41549	-2.06412	0.427652
A030009H04Rik_ CGTGATGGAGATGGAGC	NR_027827	4.96167	0	-4.96167	0.0461006	2.35081	1.2355	-1.90272	0.662846	6.23232	3.62323	-1.7201	0.477247
A930024E05Rik_ TTCTCAAACAGGCGCGT	XR_106121	1.24042	1.10209	-1.12552	0.911524	0	6.17749	6.17749	0.0268582	1.24646	1.20774	-1.03206	0.976337
Abcd3_ TCTCCTTAGCAAACTTG	NM_008991	9.92334	2.20417	-4.50207	0.0415221	5.87703	3.7065	-1.5856	0.558086	2.49293	9.66195	3.87575	0.0734253
Abcf1_ GAGCGACTTAAGCAACT	NM_013854	6.20209	0	-6.20209	0.0216891	11.7541	11.1195	-1.05707	0.912566	3.73939	1.20774	-3.09618	0.35559
Abhd8_ CCCCAGAGCGAACCAGG	NM_022419	2.48084	13.225	5.33088	0.0140305	2.35081	6.17749	2.62781	0.257564	1.24646	1.20774	-1.03206	0.976337
Acat2_ GGGATTCGGCTTCTGTT	NM_009338	2.48084	11.0209	4.4424	0.0381525	7.05243	11.1195	1.57669	0.395896	6.23232	4.83098	-1.29007	0.7154
Aco2_ CAACTGTATTTATTTTT	NM_080633	39.6934	12.1229	-3.27423	0.000303527	25.8589	6.17749	-4.18599	0.00143337	19.9434	51.933	2.60402	0.000618048
Acot13_ TCACCTGCTAAGATAGG	NM_025790	4.96167	0	-4.96167	0.0461006	9.40325	4.94199	-1.90272	0.307971	4.98585	6.03872	1.21117	0.793025
Acss1_ TGATGGACGTGGCTGAG	NM_080575	0	6.61252	6.61252	0.0233477	1.17541	2.471	2.10225	0.588086	0	1.20774	1.20774	0.515901
Actb_ AAGATCCTGACCGAGCG	NM_007393	1.24042	1.10209	-1.12552	0.911524	0	8.64849	8.64849	0.006384	0	2.41549	2.41549	0.26202
Actb_ CCCTGAGTCCACCCCGG	NM_007393	88.0697	296.461	3.36621	0	111.664	119.843	1.07325	0.623651	76.0343	107.489	1.41369	0.0365868
Actl6a_ TTTGCATATTTCAATTT	NM_019673	6.20209	0	-6.20209	0.0216891	5.87703	2.471	-2.3784	0.323006	0	1.20774	1.20774	0.515901
Actl6b_ GAACGCAAGTTCAGCCC	NM_031404	1.24042	9.91878	7.99632	0.0197762	0	3.7065	3.7065	0.112996	8.72524	3.62323	-2.40814	0.206862
Actn4_ TGCCTTGTCCAGGAACC	NM_021895	3.72125	3.30626	-1.12552	0.871271	1.17541	8.64849	7.35787	0.0325565	3.73939	3.62323	-1.03206	0.965497
Acvr2b_ ATGCAGAGGCTCGCCTT	NM_007397	3.72125	2.20417	-1.68828	0.580291	1.17541	9.88399	8.409	0.0174675	6.23232	2.41549	-2.58015	0.268844
Aes_ TACTATGAGATGTCCTA	NM_010347	0	5.51043	5.51043	0.0440916	1.17541	1.2355	1.05112	0.96262	3.73939	1.20774	-3.09618	0.35559
Aff4_ CGTTTAATGTGTATTTT	NM_033565	4.96167	7.7146	-0.643153	0.511795	5.87703	0	-5.87703	0.0362246	2.49293	4.83098	1.93787	0.479415
Agap3_ TAAAATTTGTACATTGG	NM_139153	3.72125	2.20417	-1.68828	0.580291	8.22784	1.2355	-6.65953	0.0466176	3.73939	6.03872	1.61489	0.539357
Agfg1_ GTTGCACCTGAGGTTCC	NM_010472	0	7.7146	7.7146	0.0123632	1.17541	1.2355	1.05112	0.96262	0	1.20774	1.20774	0.515901
AI314976_ TAGGTAAGTGTAGGACC	NM_207219	12.4042	14.3271	-0.865783	0.749818	22.3327	6.17749	-3.61517	0.0059614	4.98585	6.03872	1.21117	0.793025
Aif1l_ TGTGTATGTATGGATGG	NM_145144	4.96167	0	-4.96167	0.0461006	8.22784	0	-8.22784	0.00951322	0	3.62323	3.62323	0.133077
Aimp1_ GCCAATAGTGGAATTAA	NM_007926	8.68292	3.30626	-2.62621	0.159136	10.5787	6.17749	-1.71245	0.349727	1.24646	13.2852	10.6583	0.00406849
Ak2_ GGAAGGAAGGATGGATG	NM_016895	16.1254	4.40834	-3.65793	0.0160418	8.22784	6.17749	-1.33191	0.645216	1.24646	6.03872	4.84468	0.135684
Akap11_ TGTACATTCCTTTCATA	NM_001164503	2.48084	1.10209	-2.25104	0.539135	5.87703	0	-5.87703	0.0362246	ND	ND	ND	NA
Akap8l_ GAAGACGACGAGGAGGG	NM_017476	2.48084	14.3271	5.77512	0.00840235	2.35081	7.41299	3.15337	0.156354	6.23232	10.8697	1.74409	0.331589
Akirin2_ CCCTTCACTGGTTATGT	NM_001007589	1.24042	5.51043	4.4424	0.168555	7.05243	0	-7.05243	0.0185637	0	1.20774	1.20774	0.515901
Aldoc_ TGGACCTTTTTCCTGTC	NM_009657	31.0104	5.51043	-5.62759	5.14307e-05	35.2622	45.7134	1.29639	0.291538	32.408	30.1936	-1.07334	0.800444
Alkbh5_ TTGAAATACTATTTTGG	NM_172943	4.96167	0	-4.96167	0.0461006	1.17541	0	-1.17541	0.525236	1.24646	1.20774	-1.03206	0.976337
Ankrd32_ TAAAAGTTGTTTGTTCT	NM_134071	1.24042	4.40834	3.55392	0.279139	8.22784	0	-8.22784	0.00951322	8.72524	1.20774	-7.22441	0.0348302
Ankrd46_ TGTTCCACACTGCATTT	NM_175134	7.44251	1.10209	-6.75311	0.0480277	7.05243	3.7065	-1.90272	0.386171	11.2182	8.45421	-1.32693	0.583003
Anp32e_ CTTAATGTATTAGACAT	NM_023210	11.1638	2.20417	-5.06483	0.0230773	8.22784	1.2355	-6.65953	0.0466176	1.24646	0	-1.24646	0.484348
Ap1m1_ TGTGTGTGTGACAGTTA	NM_007456	4.96167	2.20417	-2.25104	0.362056	29.3851	1.2355	-23.784	7.73047e-07	9.97171	12.0774	1.21117	0.698402
Ap1s1_ GGCCAAGTGGCTGCCTT	NM_007457	17.3658	12.1229	-1.43248	0.372857	37.613	19.768	-1.90272	0.0332512	21.1899	36.2323	1.70989	0.0758012
Ap2a2_ GACCACGTGGGTAGCTC	NM_007459	0	3.30626	3.30626	0.157246	0	7.41299	7.41299	0.0130944	3.73939	2.41549	-1.54809	0.658157
Ap2m1_ ATGTCATCAAATGGGTG	NM_009679	14.885	34.1647	2.29524	0.0117621	37.613	56.8329	1.51099	0.071961	17.4505	10.8697	-1.60543	0.272021
Ap2s1_ CAGTTCGATGACGACGA	NM_198613	13.6446	27.5522	2.01927	0.0490555	16.4557	35.8295	2.17733	0.0145083	21.1899	18.1162	-1.16967	0.660916
Ap3b2_ TGACATCTGCTCACAGA	NM_021492	0	2.20417	2.20417	0.296957	1.17541	0	-1.17541	0.525236	7.47878	0	-7.47878	0.013979
Ap3s2_ AATCCTTTAACAAGCCC	NM_009682	0	7.7146	7.7146	0.0123632	ND	ND	ND	NA	0	1.20774	1.20774	0.515901
Apba2_ TTTAGGCTCCTCACGGG	NM_007461	0	8.81669	8.81669	0.00654664	0	4.94199	4.94199	0.0550896	6.23232	4.83098	-1.29007	0.7154
Apc_ GTGTGCAGAGAGATAGC	NM_007462	4.96167	0	-4.96167	0.0461006	ND	ND	ND	NA	1.24646	1.20774	-1.03206	0.976337
Aplp1_ GCTATGAGAACCCCACC	NM_007467	4.96167	33.0626	6.6636	1.63558e-05	8.22784	17.297	2.10225	0.105959	24.9293	9.66195	-2.58015	0.0192987
Apoa1bp_ ATGGTGGACGAGCTGTA	NM_144897	3.72125	17.6334	4.73856	0.00581831	9.40325	9.88399	1.05112	0.916925	7.47878	0	-7.47878	0.013979
Apoe_ CATCGCCAGTGGGCAAA	NM_009696	4.96167	2.20417	-2.25104	0.362056	34.0868	72.8944	2.1385	0.000577408	120.907	144.929	1.19868	0.184961
Aprt_ TTTGCGGCCTGTGACCT	NM_009698	16.1254	16.5313	-0.975449	0.960436	8.22784	49.4199	6.00643	2.61029e-07	17.4505	2.41549	-7.22441	0.00190273
Arf3_ TTTAATAACTTGCCTTC	NM_007478	2.48084	7.7146	3.10968	0.157411	3.52622	0	-3.52622	0.137936	8.72524	0	-8.72524	0.00687922
Arf4_ TTGCTTTTGGAATCAGC	NM_007479	53.338	41.8793	-1.27361	0.27633	49.367	13.5905	-3.63247	3.10836e-05	9.97171	30.1936	3.02793	0.00392801
Arfip2_ GGATGTCCTTTGCCACT	NM_029802	1.24042	5.51043	4.4424	0.168555	1.17541	11.1195	9.46012	0.0092937	4.98585	4.83098	-1.03206	0.961188
Arhgdia_ TGCTCTCCCTGTCCTCG	NM_133796	11.1638	34.1647	3.06032	0.00162982	36.4376	34.594	-1.05329	0.846974	6.23232	9.66195	1.5503	0.459465
Arhgef26_ TTTTACTTGAAGCAGAA	NM_001081295	0	1.10209	1.10209	0.560796	5.87703	0	-5.87703	0.0362246	0	1.20774	1.20774	0.515901
Arid1a_ ACAGCCGTGGGACACCT	NM_001080819	2.48084	2.20417	-1.12552	0.889533	1.17541	9.88399	8.409	0.0174675	16.204	1.20774	-13.4168	0.000792439
Arid1a_ GAAACGAGAGAAGACGC	NM_001080819	4.96167	2.20417	-2.25104	0.362056	2.35081	16.0615	6.83231	0.00306485	0	3.62323	3.62323	0.133077
Arl16_ ATGGCTCACAATCATCT	NM_197995	3.72125	0	-3.72125	0.0979876	5.87703	0	-5.87703	0.0362246	0	2.41549	2.41549	0.26202
Arl2_ CCAAAAGGAAAGGCTGG	NM_019722	14.885	4.40834	-3.37655	0.0270066	7.05243	7.41299	1.05112	0.926994	6.23232	10.8697	1.74409	0.331589
Arl2bp_ TGACCATTAGACTTTAA	NM_024191	7.44251	0	-7.44251	0.0102041	8.22784	1.2355	-6.65953	0.0466176	1.24646	1.20774	-1.03206	0.976337
Arl4c_ GGGGAGTTCCTAGTGAC	NM_177305	1.24042	2.20417	-0.562759	0.716087	2.35081	4.94199	2.10225	0.413259	1.24646	10.8697	8.72043	0.0135243
Arl6ip1_ GAATAAGATAAAAAATT	NM_019419	17.3658	4.40834	-3.93931	0.00940917	17.6311	2.471	-7.13521	0.00186102	11.2182	6.03872	-1.85771	0.273751
Arl6ip1_ GGATCATTCTGAAGTAC	NM_019419	16.1254	4.40834	-3.65793	0.0160418	16.4557	6.17749	-2.66381	0.0537584	14.9576	22.9471	1.53415	0.250358
Arl6ip1_ TTCTACGAGTTAACTAC	NM_019419	22.3275	18.7355	-1.19172	0.600696	39.9638	3.7065	-10.7821	1.47188e-07	11.2182	15.7007	1.39958	0.449252
Armc10_ GACAGAACATTTCTAGA	NM_026034	12.4042	2.20417	-5.62759	0.012664	2.35081	1.2355	-1.90272	0.662846	2.49293	7.24646	2.90681	0.195713
Arpc1a_ AGGAACAGGACTGAGCG	NM_019767	12.4042	18.7355	-0.662069	0.311453	8.22784	24.71	3.00321	0.00860699	2.49293	10.8697	4.36022	0.0439473
Arpc2_ CAGGAGTTCAAAGAAGG	NM_029711	6.20209	2.20417	-2.81379	0.218312	2.35081	3.7065	1.57669	0.641366	1.24646	10.8697	8.72043	0.0135243
Arpc2_ TTGCACCTTCTCCAGGT	NM_029711	12.4042	11.0209	-1.12552	0.784012	28.2097	7.41299	-3.80545	0.00141531	31.1616	14.4929	-2.15012	0.0262573
Arpc5_ ATTTCCCGAGGACGTCT	NM_026369	1.24042	9.91878	7.99632	0.0197762	16.4557	4.94199	-3.32977	0.0254765	13.7111	1.20774	-11.3526	0.00286237
Asf1b_ TATGCTATTGTGATTGC	NM_024184	8.68292	1.10209	-7.87863	0.0251379	8.22784	0	-8.22784	0.00951322	1.24646	2.41549	1.93787	0.64885
Asnsd1_ GAAAGGAAGCAAGATTT	NM_133728	7.44251	0	-7.44251	0.0102041	2.35081	4.94199	2.10225	0.413259	1.24646	2.41549	1.93787	0.64885
Asphd2_ TTCTGGAATAGAGTAAC	NM_028386	2.48084	4.40834	-0.562759	0.555597	3.52622	1.2355	-2.85409	0.406933	2.49293	10.8697	4.36022	0.0439473
Atad1_ CGGAGGAAACTGAGTGC	NM_026487	4.96167	0	-4.96167	0.0461006	1.17541	1.2355	1.05112	0.96262	0	1.20774	1.20774	0.515901
Atp5a1_ GATAGATAATTCAAAGC	NM_007505	62.0209	37.4709	-1.65517	0.022354	36.4376	16.0615	-2.26863	0.0107651	34.901	56.764	1.62643	0.0402317
Atp5b_ CAGGCCACACAAGAGCC	NM_016774	240.641	155.394	-1.54858	6.90591e-05	135.172	113.666	-1.1892	0.216372	167.026	194.447	1.16417	0.194104
Atp5d_ GAGGATTCCCCAATCTG	NM_025313	111.638	46.2876	-2.41182	1.04313e-06	49.367	70.4234	1.42653	0.0799312	53.5979	103.866	1.93787	0.000287646
Atp5f1_ TGGTGAAGAGCATTTCT	NM_009725	52.0975	31.9605	-1.63006	0.0416707	61.1211	30.8875	-1.97883	0.00414134	27.4222	39.8556	1.45341	0.175647
Atp5g3_ GAAATATATGTTATTTC	NM_175015	99.2334	19.8376	-5.0023	1.99252e-12	21.1573	18.5325	-1.14163	0.713469	56.0908	88.1653	1.57183	0.0161558
Atp5h_ AAATAAAACATTTAAAT	NM_027862	21.0871	9.91878	-2.12598	0.0637019	37.613	7.41299	-5.07393	2.79737e-05	21.1899	25.3626	1.19692	0.588791
Atp5j_ AATTAGTTGTACAACTA	NM_016755	18.6063	5.51043	-3.37655	0.0128949	21.1573	2.471	-8.56226	0.000337533	16.204	14.4929	-1.11806	0.782011
Atp5j2_ GCCGAGCATAACTGCCC	NM_020582	22.3275	37.4709	-0.595862	0.0745783	12.9295	44.4779	3.44005	0.000112511	63.5696	38.6478	-1.64484	0.0261207
Atp5k_ GCATACGGCGCCAAGCG	NM_007507	18.6063	50.696	2.72467	0.000362484	50.5424	34.594	-1.46102	0.118583	36.1474	31.4013	-1.15114	0.603794
Atp6v0b_ TTTGGGGCTGGCCTCAC	NM_033617	3.72125	40.7772	10.9579	7.80154e-08	18.8065	17.297	-1.08727	0.827065	16.204	9.66195	-1.6771	0.253922
Atp6v0e_ AGAGTCAGCGATGTGTT	NM_025272	33.4913	14.3271	-2.33761	0.00983667	48.1916	13.5905	-3.54598	4.8664e-05	26.1757	22.9471	-1.1407	0.679326
Atp6v1b2_ ATTATATTTTAATGTAG	NM_007509	6.20209	0	-6.20209	0.0216891	7.05243	1.2355	-5.70817	0.0819174	2.49293	4.83098	1.93787	0.479415
Atp6v1f_ CTCTATTTAAGTGTCAA	NM_025381	24.8084	15.4292	-1.60788	0.172009	43.49	11.1195	-3.91115	5.12882e-05	18.6969	20.5316	1.09813	0.797909
Atp6v1g1_ TTTTTGGTGTGCTTATA	NM_024173	19.8467	7.7146	-2.57261	0.0321595	36.4376	17.297	-2.10659	0.0180885	12.4646	14.4929	1.16272	0.734423
Atpif1_ GCTTTGAATGATTACTA	NM_007512	44.655	48.4918	-0.920878	0.722001	59.9457	14.826	-4.04329	1.23066e-06	19.9434	53.1407	2.66458	0.000420865
Atrx_ AACTCCAGTTACATTAA	NM_009530	ND	ND	ND	NA	5.87703	0	-5.87703	0.0362246	ND	ND	ND	NA
Atxn7l3b_ CTGGGATCATTGGGGGA	NM_001033474	33.4913	39.6751	-0.844138	0.514542	17.6311	12.355	-1.42704	0.393995	11.2182	32.6091	2.90681	0.00348654
Aurka_ TATGCAAACTTGTTAAA	NM_011497	4.96167	3.30626	-1.50069	0.601628	7.05243	0	-7.05243	0.0185637	3.73939	2.41549	-1.54809	0.658157
Auts2_ TAAGAAATAAAAATTAG	NM_177047	7.44251	3.30626	-2.25104	0.25541	10.5787	0	-10.5787	0.00249834	2.49293	1.20774	-2.06412	0.601524
Awat2_ ATAAAAAAAAAAAAAAA	NM_177746	8.68292	1.10209	-7.87863	0.0251379	15.2803	1.2355	-12.3677	0.00134839	6.23232	3.62323	-1.7201	0.477247
Bag5_ GAGCCTAAATGTAATTT	NM_027404	3.72125	1.10209	-3.37655	0.305536	8.22784	1.2355	-6.65953	0.0466176	2.49293	2.41549	-1.03206	0.970424
Basp1_ TCCGTGGTTGGGTGCAC	NM_027395	39.6934	71.6356	1.80472	0.00537797	22.3327	60.5394	2.7108	0.000107657	66.0625	39.8556	-1.65755	0.0215212
Baz1b_ GAGACAAGACAGCAGGT	NM_011714	4.96167	0	-4.96167	0.0461006	1.17541	0	-1.17541	0.525236	0	3.62323	3.62323	0.133077
Baz1b_ GTGGATTTTTAAGTTGT	NM_011714	9.92334	0	-9.92334	0.00225864	4.70162	4.94199	1.05112	0.938711	1.24646	3.62323	2.90681	0.395032
BC031181_ ATATTTATATTTAAAAT	NM_001001181	6.20209	3.30626	-1.87586	0.398652	31.736	4.94199	-6.42169	3.50239e-05	3.73939	6.03872	1.61489	0.539357
BC056474_ TTTCTACGTAGTCACTT	NM_001001493	9.92334	13.225	-0.750345	0.549319	19.9819	2.471	-8.08657	0.000599187	11.2182	10.8697	-1.03206	0.944446
BC068157_ CCTTCAGTCCCCCCAAC	NM_207203	2.48084	8.81669	3.55392	0.099475	0	6.17749	6.17749	0.0268582	6.23232	1.20774	-5.1603	0.114969
Bcap31_ GCTTATAGATCATTATT	NM_012060	4.96167	0	-4.96167	0.0461006	4.70162	0	-4.70162	0.0706873	3.73939	6.03872	1.61489	0.539357
Bcas2_ TTCTGGAAGCTGGAAAC	NM_026602	18.6063	37.4709	2.01389	0.0213167	25.8589	19.768	-1.30812	0.421275	24.9293	20.5316	-1.21419	0.559442
Bccip_ GAATAGTAATTTTAAGA	NM_025392	14.885	3.30626	-4.50207	0.0111719	15.2803	2.471	-6.18385	0.00564876	4.98585	1.20774	-4.12824	0.204307
Bcl2l12_ GGGGATGGGCAGGCATC	NM_029410	6.20209	4.40834	-1.4069	0.613516	3.52622	12.355	3.50375	0.0462084	1.24646	0	-1.24646	0.484348
Bcl7a_ ACCTCTGAACGGATCTC	NM_029850	0	6.61252	6.61252	0.0233477	1.17541	0	-1.17541	0.525236	0	1.20774	1.20774	0.515901
Bex1_ GGAAGATCCGTATTACC	NM_009052	89.3101	22.0417	-4.05186	1.04078e-09	197.468	4.94199	-39.9572	3.5776e-43	23.6828	57.9717	2.44784	0.000579902
Bex2_ GGAAGATGCTCAGTATA	NM_009749	43.4146	9.91878	-4.37701	1.1927e-05	30.5606	9.88399	-3.09193	0.00303723	26.1757	60.3872	2.30699	0.000867755
Bex4_ GCAATTTAACCCATTTT	NM_212457	42.1742	1.10209	-38.2676	1.35065e-10	126.944	13.5905	-9.34064	2.16106e-20	18.6969	44.6865	2.39004	0.00318256
Bloc1s1_ CGCACCATTGCCACTGC	NM_015740	3.72125	17.6334	4.73856	0.00581831	15.2803	23.4745	1.53626	0.234613	8.72524	16.9084	1.93787	0.15413
Blvra_ GATTGAAGAGAAAGGGC	NM_026678	0	3.30626	3.30626	0.157246	5.87703	0	-5.87703	0.0362246	ND	ND	ND	NA
Bnip1_ TCCAGAGGCCTGAGCGC	NM_172149	2.48084	4.40834	-0.562759	0.555597	1.17541	8.64849	7.35787	0.0325565	3.73939	1.20774	-3.09618	0.35559
Bnip2_ GTTTGCAACTCTTGAAT	NM_016787	6.20209	0	-6.20209	0.0216891	ND	ND	ND	NA	0	1.20774	1.20774	0.515901
Bnip3l_ CAGTTACATCTCTTTCT	NM_009761	17.3658	7.7146	-2.25104	0.0754457	36.4376	3.7065	-9.83074	8.55451e-07	13.7111	13.2852	-1.03206	0.939027
Bnip3l_ TAACTTGTAGCTATAAA	NM_009761	8.68292	6.61252	-1.3131	0.62361	8.22784	0	-8.22784	0.00951322	8.72524	9.66195	1.10736	0.853553
Bok_ GCAGGAACCAGAGAGGT	NM_016778	16.1254	0	-16.1254	5.20623e-05	3.52622	1.2355	-2.85409	0.406933	6.23232	6.03872	-1.03206	0.95731
Bola1_ CCCTGGCCATCCAGGCG	NM_026975	8.68292	7.7146	-1.12552	0.815951	2.35081	12.355	5.25562	0.017733	1.24646	2.41549	1.93787	0.64885
Bola3_ CACGGCCTTCGGATCTT	NM_175277	16.1254	5.51043	-2.92635	0.034613	14.1049	0	-14.1049	0.000336232	9.97171	6.03872	-1.65129	0.390077
Bpnt1_ AAGGGGTCTCACTTACC	NM_011794	2.48084	6.61252	2.66544	0.24494	1.17541	8.64849	7.35787	0.0325565	2.49293	2.41549	-1.03206	0.970424
Brd8_ GACAGCAGACTGGATGA	NM_030147	4.96167	0	-4.96167	0.0461006	11.7541	4.94199	-2.3784	0.143072	1.24646	2.41549	1.93787	0.64885
Brd8_ GGCTCTGTTAATGCCCT	NM_030147	9.92334	2.20417	-4.50207	0.0415221	5.87703	3.7065	-1.5856	0.558086	3.73939	4.83098	1.29192	0.761337
Brix1_ TGTAAATACTTTTAGTA	NM_026396	1.24042	1.10209	-1.12552	0.911524	12.9295	1.2355	-10.465	0.00449465	1.24646	0	-1.24646	0.484348
Btg1_ TATATTGATTGTGGCAA	NM_007569	8.68292	3.30626	-2.62621	0.159136	11.7541	0	-11.7541	0.00128031	3.73939	16.9084	4.52171	0.00914551
Btg2_ CTTAAATCTTCAATTCT	NM_007570	13.6446	2.20417	-6.19035	0.00687406	4.70162	0	-4.70162	0.0706873	0	3.62323	3.62323	0.133077
Bzw2_ AAGGCCTTCCAGAAGAT	NM_025840	17.3658	11.0209	-1.57573	0.272648	34.0868	34.594	1.01488	0.952516	36.1474	16.9084	-2.13784	0.01713
C1d_ TTCCATTTAAAATAAAA	NM_020558	4.96167	3.30626	-1.50069	0.601628	11.7541	2.471	-4.75681	0.0282316	3.73939	12.0774	3.22979	0.0655216
C1qbp_ ATGATGGACAATAAATC	NM_007573	18.6063	4.40834	-4.22069	0.00545659	9.40325	4.94199	-1.90272	0.307971	7.47878	14.4929	1.93787	0.189316
Cabin1_ TCCGGCTGATCAGGCCC	NM_172549	3.72125	5.51043	-0.675311	0.630632	0	11.1195	11.1195	0.00151743	0	3.62323	3.62323	0.133077
Cabp1_ TGTGCCCCAGGGCAGAG	NM_013879	2.48084	12.1229	4.88664	0.0232419	1.17541	0	-1.17541	0.525236	1.24646	1.20774	-1.03206	0.976337
Cacybp_ ACGCGAAAACTTGAAAA	NM_009786	4.96167	3.30626	-1.50069	0.601628	4.70162	21.0035	4.46728	0.0030095	11.2182	1.20774	-9.28853	0.0101272
Cacybp_ ATTGTGAACAATCTTTT	NM_009786	2.48084	0	-2.48084	0.208274	10.5787	1.2355	-8.56226	0.0146787	1.24646	3.62323	2.90681	0.395032
Cacybp_ TGGGTATGTAGTTTTGA	NM_009786	4.96167	3.30626	-1.50069	0.601628	18.8065	3.7065	-5.07393	0.00366268	4.98585	1.20774	-4.12824	0.204307
Cacybp_ TGTTACCATATACTGCT	NM_009786	7.44251	0	-7.44251	0.0102041	0	1.2355	1.2355	0.475385	0	4.83098	4.83098	0.0675882
Calm1_ ACAAACTTAGGAGAAAA	NM_009790	94.2718	13.225	-7.12828	1.6262e-14	179.837	28.4165	-6.32862	1.34315e-23	32.408	91.7885	2.83228	1.10827e-06
Calm1_ CGGTCACTGGGTCAGAA	NM_009790	2.48084	2.20417	-1.12552	0.889533	11.7541	2.471	-4.75681	0.0282316	4.98585	3.62323	-1.37608	0.692332
Calm3_ ATCCGCACCCTTGCTTC	NM_007590	2.48084	25.348	10.2175	3.71775e-05	10.5787	16.0615	1.51829	0.340308	9.97171	4.83098	-2.06412	0.242838
Calm3_ CCCGTTCTCCTGATCTC	NM_007590	11.1638	22.0417	-0.506483	0.0884219	35.2622	12.355	-2.85409	0.00246715	24.9293	24.1549	-1.03206	0.919039
Camta1_ ATGCAGCCGCCCTTTTG	NM_001195565	12.4042	3.30626	-3.75173	0.0338938	4.70162	6.17749	1.31391	0.693381	0	2.41549	2.41549	0.26202
Cand1_ TGACCGCACAATGCACT	NM_027994	4.96167	0	-4.96167	0.0461006	1.17541	4.94199	4.2045	0.196246	1.24646	2.41549	1.93787	0.64885
Cav1_ TCCTATAAAGATTTCAA	NM_007616	4.96167	0	-4.96167	0.0461006	0	1.2355	1.2355	0.475385	0	1.20774	1.20774	0.515901
Cbx1_ AGACAGATAAGTCAGAG	NM_007622	18.6063	3.30626	-5.62759	0.0019448	14.1049	2.471	-5.70817	0.00973997	3.73939	3.62323	-1.03206	0.965497
Ccdc107_ GAGGGCGCTGGCCCCGT	NM_001037913	0	14.3271	14.3271	0.000272557	2.35081	7.41299	3.15337	0.156354	2.49293	1.20774	-2.06412	0.601524
Ccdc12_ TTGTCCGTGTCCCATCT	NM_028312	9.92334	6.61252	-1.50069	0.455311	15.2803	2.471	-6.18385	0.00564876	1.24646	6.03872	4.84468	0.135684
Ccdc34_ GGAGATGTGGTTTGTTG	NM_026613	16.1254	1.10209	-14.6317	0.000438019	12.9295	7.41299	-1.74416	0.282919	4.98585	12.0774	2.42234	0.133625
Ccdc48_ GTGGCTCACAACCATCA	NM_001159697	12.4042	38.573	3.10968	0.000700377	21.1573	11.1195	-1.90272	0.114399	3.73939	15.7007	4.19873	0.0152066
Ccdc86_ GATACGCCGCTGAGGCG	NM_023731	0	7.7146	7.7146	0.0123632	4.70162	4.94199	1.05112	0.938711	0	1.20774	1.20774	0.515901
Ccna2_ TGTCTATTTGGATAATT	NM_009828	4.96167	0	-4.96167	0.0461006	2.35081	0	-2.35081	0.269164	1.24646	0	-1.24646	0.484348
Ccnb1_ CATATACTCCCAAGGAG	NM_172301	11.1638	4.40834	-2.53242	0.117525	11.7541	1.2355	-9.51362	0.00814649	1.24646	7.24646	5.81362	0.0774922
Ccnb2_ GCCAAGAACGTTGTGAA	NM_007630	8.68292	2.20417	-3.93931	0.0735986	9.40325	1.2355	-7.61089	0.0262666	7.47878	1.20774	-6.19235	0.0636773
Ccnd2_ TACCCGCCGTCGATGAT	NM_009829	21.0871	6.61252	-3.18897	0.0102543	35.2622	38.3004	1.08616	0.746001	29.9151	25.3626	-1.1795	0.582855
Ccnh_ TCTGACATTTTACTTTT	NM_023243	9.92334	1.10209	-9.00414	0.0130227	9.40325	4.94199	-1.90272	0.307971	4.98585	7.24646	1.45341	0.58497
Ccni_ TGCTTTATCAGACTGAC	NM_017367	4.96167	0	-4.96167	0.0461006	ND	ND	ND	NA	3.73939	4.83098	1.29192	0.761337
Cct2_ GGTCTAATTTATTTACT	NM_007636	34.7317	14.3271	-2.42419	0.00658242	37.613	11.1195	-3.38262	0.000495658	12.4646	24.1549	1.93787	0.0855602
Cct3_ CACAGAACCAGCAGTCT	NM_009836	33.4913	22.0417	-1.51945	0.155158	23.5081	64.2459	2.73292	5.92882e-05	38.6404	33.8168	-1.14264	0.610378
Cct4_ CCCAAGGAGAAAAAACT	NM_009837	7.44251	18.7355	2.51736	0.0463085	18.8065	7.41299	-2.53696	0.0462435	8.72524	6.03872	-1.44488	0.542036
Cct5_ TCATAGAAACCTTGATT	NM_007637	26.0488	15.4292	-1.68828	0.127539	36.4376	19.768	-1.84326	0.0447188	17.4505	28.9859	1.66103	0.131536
Cct8_ GCAAAACCAGCTGGTGG	NM_009840	59.5401	26.4501	-2.25104	0.000853468	29.3851	33.3585	1.13521	0.647924	21.1899	30.1936	1.42491	0.263846
Cd164_ TGACTCCTTGCCCCATA	NM_016898	4.96167	0	-4.96167	0.0461006	1.17541	2.471	2.10225	0.588086	3.73939	1.20774	-3.09618	0.35559
Cd320_ GTTACCACCTGGCCCTG	NM_019421	2.48084	3.30626	-0.750345	0.801225	1.17541	17.297	14.7157	0.000363091	7.47878	3.62323	-2.06412	0.318479
Cd81_ CCCACCCACTCAACCCA	NM_133655	2.48084	12.1229	4.88664	0.0232419	23.5081	11.1195	-2.11414	0.0587715	6.23232	9.66195	1.5503	0.459465
Cd99_ GGCAGCCCCCTGTCTCA	NM_025584	0	7.7146	7.7146	0.0123632	0	2.471	2.471	0.231768	3.73939	1.20774	-3.09618	0.35559
Cdc123_ TGTATTTACCTGGAAAA	NM_133837	6.20209	3.30626	-1.87586	0.398652	21.1573	1.2355	-17.1245	6.25022e-05	2.49293	15.7007	6.29809	0.00506363
Cdc20_ GCCAAGGTGGCTGAGCT	NM_023223	4.96167	9.91878	-0.50023	0.262837	2.35081	11.1195	4.73006	0.0312114	7.47878	1.20774	-6.19235	0.0636773
Cdc26_ GTGGGAGTTGAGGTTCT	NM_139291	21.0871	20.9396	-1.00704	0.973144	28.2097	12.355	-2.28327	0.0246118	4.98585	2.41549	-2.06412	0.427652
Cdc34_ GGTTTTCCTCGGCTTTG	NM_177613	12.4042	6.61252	-1.87586	0.224005	4.70162	16.0615	3.41616	0.0235984	4.98585	14.4929	2.90681	0.056975
Cdc37_ GCCTGCCCCGTGTCCCC	NM_016742	8.68292	19.8376	2.28466	0.0594228	8.22784	19.768	2.40257	0.0482895	8.72524	16.9084	1.93787	0.15413
Cdc40_ TTTGAACAGCAAAGAAG	NM_027879	4.96167	0	-4.96167	0.0461006	3.52622	0	-3.52622	0.137936	ND	ND	ND	NA
Cdc42_ ATTCTTTATAAGTGTTA	NM_009861	9.92334	4.40834	-2.25104	0.184759	14.1049	0	-14.1049	0.000336232	7.47878	2.41549	-3.09618	0.164642
Cdc42_ TCTCCTGATATCCTACA	NM_009861	3.72125	4.40834	-0.844138	0.859085	14.1049	1.2355	-11.4163	0.00246726	1.24646	2.41549	1.93787	0.64885
Cdc42se1_ CTTCTGTAGTATTAATA	NM_172395	1.24042	0	-1.24042	0.442691	5.87703	0	-5.87703	0.0362246	2.49293	8.45421	3.39128	0.120913
Cdca3_ ACGTGTCTGTGAGGTTG	NM_013538	6.20209	0	-6.20209	0.0216891	1.17541	8.64849	7.35787	0.0325565	ND	ND	ND	NA
Cdca4_ TATCCTTTTTGTTTCTC	NM_028023	8.68292	3.30626	-2.62621	0.159136	10.5787	0	-10.5787	0.00249834	3.73939	4.83098	1.29192	0.761337
Cdca5_ CTGAATTGCTACCATCA	NM_026410	4.96167	0	-4.96167	0.0461006	2.35081	0	-2.35081	0.269164	2.49293	3.62323	1.45341	0.71731
Cdh5_ AGATGTACTGTACCTTT	NM_009868	ND	ND	ND	NA	ND	ND	ND	NA	0	6.03872	6.03872	0.0343273
Cdk1_ TAAATATTATTCCATAT	NM_007659	23.5679	3.30626	-7.12828	0.000168887	17.6311	2.471	-7.13521	0.00186102	4.98585	12.0774	2.42234	0.133625
Cdk2ap1_ CAGAAGAAAGAGCCATC	NM_013812	45.8955	27.5522	-1.66577	0.0472075	28.2097	34.594	1.22631	0.464716	22.4363	24.1549	1.0766	0.825497
Cdk5r1_ AAGCTCAGTTTGGCTGT	NM_009871	7.44251	12.1229	-0.613919	0.353421	10.5787	4.94199	-2.14056	0.211957	3.73939	13.2852	3.55277	0.0407567
Cdkn2aipnl_ GATTGTTGATTTTACTT	NM_029976	4.96167	3.30626	-1.50069	0.601628	14.1049	3.7065	-3.80545	0.0274686	9.97171	6.03872	-1.65129	0.390077
Cebpg_ GAGCTTGTAGAGTGCTC	NM_009884	1.24042	11.0209	8.8848	0.0113356	ND	ND	ND	NA	1.24646	3.62323	2.90681	0.395032
Cecr2_ GTCTGCTGGTTCCCTGC	NM_001128151	0	5.51043	5.51043	0.0440916	ND	ND	ND	NA	ND	ND	ND	NA
Cenpa_ GTATGGTTATTTCACTC	NM_007681	35.9721	5.51043	-6.528	4.70532e-06	10.5787	4.94199	-2.14056	0.211957	4.98585	8.45421	1.69564	0.41892
Cenpf_ CAGTACACCACAGAAAC	NM_001081363	6.20209	0	-6.20209	0.0216891	15.2803	4.94199	-3.09193	0.0399997	3.73939	3.62323	-1.03206	0.965497
Cenph_ CATTTTACTTTTATAAC	NM_021886	6.20209	0	-6.20209	0.0216891	3.52622	0	-3.52622	0.137936	1.24646	1.20774	-1.03206	0.976337
Cenpw_ TGCTTAAGCATTATATG	NM_001109747	6.20209	1.10209	-5.62759	0.0905988	5.87703	0	-5.87703	0.0362246	2.49293	6.03872	2.42234	0.310261
Cep170_ AAGAATACAAGATAAGG	NM_001099637	4.96167	13.225	2.66544	0.0843158	7.05243	0	-7.05243	0.0185637	3.73939	2.41549	-1.54809	0.658157
Cetn2_ TCACCATAAGCAGTGGT	NM_019405	9.92334	2.20417	-4.50207	0.0415221	10.5787	6.17749	-1.71245	0.349727	7.47878	10.8697	1.45341	0.493956
Cetn3_ TTTATATAAAGTTTTAA	NM_007684	7.44251	4.40834	-1.68828	0.423889	21.1573	3.7065	-5.70817	0.00127615	9.97171	4.83098	-2.06412	0.242838
Cfl1_ GAAGCAGGACCAGTAAG	NM_007687	275.373	135.557	-2.03142	1.10034e-10	223.327	111.195	-2.00843	1.95086e-08	165.78	263.288	1.58818	2.06963e-05
Cfl2_ ATGGCAATTTCTGTATA	NM_007688	11.1638	8.81669	-1.26621	0.624944	10.5787	2.471	-4.28113	0.0473398	6.23232	8.45421	1.35651	0.621324
Chd7_ TTTCTACCTCCAGGACT	NM_001081417	ND	ND	ND	NA	0	6.17749	6.17749	0.0268582	1.24646	0	-1.24646	0.484348
Cherp_ TGCTGTTAACAATTGTG	NM_138585	2.48084	2.20417	-1.12552	0.889533	2.35081	4.94199	2.10225	0.413259	0	6.03872	6.03872	0.0343273
Chmp5_ GTTCCCTCAGTATACTA	NM_029814	17.3658	3.30626	-5.25242	0.00351625	12.9295	1.2355	-10.465	0.00449465	3.73939	10.8697	2.90681	0.103833
Ciapin1_ GGTTAGCTGTCAAAGGG	NM_134141	11.1638	14.3271	-0.779205	0.584142	17.6311	6.17749	-2.85409	0.0353738	0	7.24646	7.24646	0.0174344
Cirbp_ CATACTCCATCGATGTT	NM_007705	9.92334	4.40834	-2.25104	0.184759	19.9819	3.7065	-5.39105	0.00216911	9.97171	20.5316	2.05899	0.0897101
Cisd1_ TGGTGCACGTTTGTTGA	NM_134007	16.1254	7.7146	-2.09025	0.112868	14.1049	9.88399	-1.42704	0.449294	6.23232	19.3239	3.1006	0.0205749
Ckb_ CATCCTTGATGTTTGCC	NM_021273	344.836	201.682	-1.7098	1.1795e-08	124.593	198.915	1.59652	0.000158227	249.293	240.341	-1.03725	0.714559
Cks2_ CGCTGTATTCTTCACAG	NM_025415	48.3763	14.3271	-3.37655	4.74013e-05	30.5606	13.5905	-2.24867	0.0209681	4.98585	19.3239	3.87575	0.00888126
Cldnd1_ TGTCCCTAAACTTTGGT	NM_171826	7.44251	1.10209	-6.75311	0.0480277	12.9295	1.2355	-10.465	0.00449465	4.98585	6.03872	1.21117	0.793025
Clic1_ CTGTGCCCTCCCAGGTA	NM_033444	14.885	14.3271	-1.03894	0.913428	11.7541	27.181	2.31247	0.0244365	14.9576	7.24646	-2.06412	0.146829
Clk4_ AAGGTTGACTCTGAAGT	NM_007714	0	4.40834	4.40834	0.0832661	3.52622	0	-3.52622	0.137936	6.23232	0	-6.23232	0.0284061
Clns1a_ TACCATCAGCTCTGTTA	NM_023671	12.4042	5.51043	-2.25104	0.135744	27.0343	1.2355	-21.8813	2.73374e-06	4.98585	8.45421	1.69564	0.41892
Clptm1_ GTGAAGCCAATATGGCG	NM_019649	2.48084	12.1229	4.88664	0.0232419	2.35081	11.1195	4.73006	0.0312114	12.4646	8.45421	-1.47437	0.439557
Clptm1l_ GTGGATTTCCACGTCAG	NM_146047	0	8.81669	8.81669	0.00654664	5.87703	8.64849	1.47157	0.520012	2.49293	3.62323	1.45341	0.71731
Clu_ TCTCCAGGCGAGTAGGC	NM_013492	7.44251	6.61252	-1.12552	0.828022	11.7541	35.8295	3.04826	0.00130633	38.6404	49.5175	1.2815	0.30027
Cnih_ CCGAATTACCTGTAAAG	NM_009919	14.885	8.81669	-1.68828	0.252066	8.22784	1.2355	-6.65953	0.0466176	6.23232	9.66195	1.5503	0.459465
Cnih4_ ACCAGAGCAGTATATAT	NM_030131	6.20209	3.30626	-1.87586	0.398652	15.2803	4.94199	-3.09193	0.0399997	1.24646	2.41549	1.93787	0.64885
Cnn3_ CAGGTTTGGGTGGTGTG	NM_028044	28.5296	33.0626	-0.862897	0.605194	43.49	22.239	-1.95558	0.0175492	14.9576	35.0246	2.3416	0.0106407
Cnot6_ CCTTGAAATAGGAAGAT	NM_212484	7.44251	0	-7.44251	0.0102041	ND	ND	ND	NA	ND	ND	ND	NA
Cnrip1_ GTCTGCAGTAAATGGGA	NM_029861	0	4.40834	4.40834	0.0832661	5.87703	0	-5.87703	0.0362246	3.73939	3.62323	-1.03206	0.965497
Cntn2_ AAAAGCAGGCAAGCTGC	NM_177129	0	4.40834	4.40834	0.0832661	1.17541	9.88399	8.409	0.0174675	0	1.20774	1.20774	0.515901
Cntn2_ CCAGGGGGACAGCAGTA	NM_177129	0	14.3271	14.3271	0.000272557	4.70162	0	-4.70162	0.0706873	ND	ND	ND	NA
Col4a1_ GTGTCTGATAATGAGCC	NM_009931	0	5.51043	5.51043	0.0440916	4.70162	8.64849	1.83947	0.34131	7.47878	6.03872	-1.23847	0.732061
Commd2_ GTGTGGAAGGATTAACG	NM_175095	6.20209	6.61252	-0.937932	0.938026	27.0343	7.41299	-3.64689	0.00225207	1.24646	4.83098	3.87575	0.233893
Commd3_ TGAAATGGTTAAGAGGG	NM_147778	19.8467	18.7355	-1.05931	0.860269	34.0868	6.17749	-5.5179	4.16255e-05	14.9576	12.0774	-1.23847	0.622619
Commd9_ GAGGGGATTAGGGGTGA	NM_029635	1.24042	15.4292	12.4387	0.00116285	4.70162	1.2355	-3.80545	0.243001	4.98585	3.62323	-1.37608	0.692332
Cope_ ACGATTCAGATCCTCCT	NM_021538	8.68292	27.5522	3.17314	0.00397905	27.0343	37.065	1.37103	0.255856	18.6969	10.8697	-1.7201	0.200223
Copz1_ CACTGGCTGAAGTGGGC	NM_019817	43.4146	27.5522	-1.57573	0.0811041	17.6311	23.4745	1.33142	0.410168	9.97171	31.4013	3.14904	0.00255207
Copz2_ GGAACCAGCAAAGTTGC	NM_019877	ND	ND	ND	NA	0	2.471	2.471	0.231768	0	6.03872	6.03872	0.0343273
Coq2_ GCCGTGTGCTTTATTTT	NM_027978	4.96167	0	-4.96167	0.0461006	2.35081	0	-2.35081	0.269164	3.73939	3.62323	-1.03206	0.965497
Coro2b_ GAGCTCAAAAGCACTGG	NM_175484	9.92334	12.1229	-0.818558	0.687601	17.6311	3.7065	-4.75681	0.00613999	2.49293	7.24646	2.90681	0.195713
Cox17_ AGGGCACTGGGATTTAA	NM_001017429	11.1638	4.40834	-2.53242	0.117525	12.9295	3.7065	-3.48833	0.0443348	1.24646	9.66195	7.75149	0.0244154
Cox4i1_ CTAATAAAAGACCAGTT	NM_009941	127.763	33.0626	-3.86428	8.90219e-13	104.611	88.9559	-1.17599	0.308319	160.794	228.264	1.41961	0.00201924
Cox4nb_ GTGGACAATGCCAAGTT	NM_010926	7.44251	7.7146	-0.96473	0.967565	0	13.5905	13.5905	0.000360682	7.47878	2.41549	-3.09618	0.164642
Cox5a_ TAATAGTAACTTGGACT	NM_007747	93.0313	26.4501	-3.51724	6.70628e-09	98.7341	23.4745	-4.20602	1.9264e-10	47.3656	82.1266	1.73389	0.00586931
Cox6a1_ TGAACCCACTTCCGACC	NM_007748	4.96167	5.51043	-0.900414	0.902819	5.87703	12.355	2.10225	0.175803	21.1899	6.03872	-3.509	0.00854827
Cox6c_ AATATGTGTGGGCTAAG	NM_053071	75.6655	83.7586	-0.903376	0.559999	70.5243	30.8875	-2.28327	0.000321392	31.1616	79.7111	2.55799	2.69571e-05
Cox7b_ TACTCATTATACTATGG	NM_025379	50.8571	12.1229	-4.19511	3.16605e-06	37.613	12.355	-3.04436	0.0010814	11.2182	50.7253	4.52171	3.48856e-06
Cox8a_ TATTGGCTCTGCTTGGT	NM_007750	70.7038	65.0231	-1.08736	0.648505	62.2965	96.3689	1.54694	0.0136111	95.9777	90.5808	-1.05958	0.721031
Cpe_ ATCCTGGTAATGCACTT	NM_013494	13.6446	7.7146	-1.76867	0.239158	19.9819	3.7065	-5.39105	0.00216911	28.6687	35.0246	1.2217	0.478668
Crip2_ GCTATGGAGACTTTTGC	NM_024223	7.44251	5.51043	-1.35062	0.62016	31.736	3.7065	-8.56226	8.63434e-06	6.23232	10.8697	1.74409	0.331589
Csdc2_ AGATCCTCTTCCCAGAG	NM_145473	0	5.51043	5.51043	0.0440916	7.05243	0	-7.05243	0.0185637	6.23232	1.20774	-5.1603	0.114969
Csnk1a1_ TATGTGTGTTGCTTAGA	NM_146087	8.68292	5.51043	-1.57573	0.441993	9.40325	0	-9.40325	0.00487517	7.47878	10.8697	1.45341	0.493956
Csnk1e_ AGACTCCACAGAGGTGC	NM_013767	16.1254	5.51043	-2.92635	0.034613	5.87703	17.297	2.94315	0.0315041	14.9576	10.8697	-1.37608	0.475995
Csnk2a1_ CCATCCAGTGAGGAGCC	NM_007788	0	5.51043	5.51043	0.0440916	ND	ND	ND	NA	2.49293	2.41549	-1.03206	0.970424
Csnk2a1_ TGGTGGAATGGGGGAAT	NM_007788	8.68292	1.10209	-7.87863	0.0251379	2.35081	1.2355	-1.90272	0.662846	9.97171	3.62323	-2.75216	0.131336
Cspp1_ GAGATGAAGGGAAAGGC	NM_026493	1.24042	0	-1.24042	0.442691	7.05243	0	-7.05243	0.0185637	0	2.41549	2.41549	0.26202
Cst3_ CCTTGCTCAATTAAAAA	NM_009976	27.2892	14.3271	-1.90472	0.0628858	44.6654	22.239	-2.00843	0.0129003	52.3515	78.5034	1.49955	0.0397579
Cstb_ AAAACAAGCCTTTGACC	NM_007793	4.96167	15.4292	3.10968	0.036854	9.40325	12.355	1.31391	0.570634	18.6969	9.66195	-1.93511	0.130656
Cstf1_ TAGAACCATCTTGCAGG	NM_024199	11.1638	2.20417	-5.06483	0.0230773	4.70162	1.2355	-3.80545	0.243001	2.49293	1.20774	-2.06412	0.601524
Ctcf_ CAGATAACTGTGCTGGT	NM_181322	6.20209	0	-6.20209	0.0216891	2.35081	0	-2.35081	0.269164	2.49293	2.41549	-1.03206	0.970424
Ctcf_ GAGGGTACAGTGGCTCC	NM_181322	3.72125	2.20417	-1.68828	0.580291	3.52622	14.826	4.2045	0.0163176	7.47878	3.62323	-2.06412	0.318479
Ctnnbl1_ CGTGGCAGCTCCATCAA	NM_025680	0	5.51043	5.51043	0.0440916	2.35081	3.7065	1.57669	0.641366	4.98585	0	-4.98585	0.0577229
Ctsd_ CCTCAGCCTGGGGTAGA	NM_009983	16.1254	18.7355	-0.86069	0.699266	23.5081	55.5974	2.36503	0.000923177	27.4222	54.3485	1.98192	0.00727337
Ctsl_ GGTTAAATGTTACCACT	NM_009984	0	1.10209	1.10209	0.560796	5.87703	2.471	-2.3784	0.323006	0	13.2852	13.2852	0.000589181
Ctsz_ GGAGGGGGGAACAAGTC	NM_022325	16.1254	15.4292	-1.04512	0.898895	16.4557	19.768	1.20129	0.618329	18.6969	42.271	2.26085	0.00648833
Cttn_ AGGATCAATGCCCGTTT	NM_007803	6.20209	1.10209	-5.62759	0.0905988	10.5787	2.471	-4.28113	0.0473398	6.23232	2.41549	-2.58015	0.268844
Ctxn1_ CCCTTCCCTTGCCTTTC	NM_183315	16.1254	33.0626	2.05034	0.0276039	17.6311	27.181	1.54165	0.196875	24.9293	22.9471	-1.08638	0.796259
Cul1_ CTACCGCACTTAAATCA	NM_012042	1.24042	12.1229	9.77328	0.00645983	10.5787	13.5905	1.28471	0.582004	3.73939	0	-3.73939	0.117296
Cux1_ GAGTGAGAGTGTGGAGA	NM_198602	9.92334	1.10209	-9.00414	0.0130227	0	2.471	2.471	0.231768	1.24646	3.62323	2.90681	0.395032
Cwc15_ GAGAAATATATTAAGTA	NM_023153	4.96167	0	-4.96167	0.0461006	15.2803	2.471	-6.18385	0.00564876	7.47878	4.83098	-1.54809	0.513808
Cxxc1_ ACCAACAGAGCAGGGCT	NM_028868	3.72125	3.30626	-1.12552	0.871271	0	6.17749	6.17749	0.0268582	1.24646	0	-1.24646	0.484348
Cyb5_ GTGATGTTTCTTCACTA	NM_025797	13.6446	7.7146	-1.76867	0.239158	17.6311	6.17749	-2.85409	0.0353738	4.98585	20.5316	4.11798	0.00544194
Cyb5b_ AATGGCAGGGGCCACTC	NM_025558	0	13.225	13.225	0.000514718	3.52622	3.7065	1.05112	0.94551	2.49293	2.41549	-1.03206	0.970424
Cyb5r3_ CAGTCTTGAGTGCCCTA	NM_029787	0	5.51043	5.51043	0.0440916	4.70162	2.471	-1.90272	0.495028	6.23232	4.83098	-1.29007	0.7154
Cyc1_ GCCTTCTCAGGCCTGGC	NM_025567	47.1359	74.9419	1.58991	0.0209129	37.613	49.4199	1.31391	0.250252	38.6404	45.8943	1.18773	0.481438
Cycs_ AATGGCTAGCAATGTTT	NM_007808	17.3658	0	-17.3658	2.44939e-05	23.5081	8.64849	-2.71818	0.0179781	7.47878	18.1162	2.42234	0.0621199
Cycs_ GCTAACCACCAGGAGGC	NM_007808	26.0488	22.0417	-1.18179	0.589646	24.6835	8.64849	-2.85409	0.0119335	1.24646	12.0774	9.68937	0.00743973
D030056L22Rik_ ATCCTTTTTTCAAACCT	NM_177640	4.96167	0	-4.96167	0.0461006	1.17541	1.2355	1.05112	0.96262	2.49293	0	-2.49293	0.238353
D10Wsu52e_ CTATTAAATAGGTTTTT	NM_145422	21.0871	2.20417	-9.5669	0.000149166	14.1049	4.94199	-2.85409	0.0620419	13.7111	12.0774	-1.13526	0.773945
D2Ertd750e_ CTGTCCCCTTGTCTCTC	NM_026412	7.44251	0	-7.44251	0.0102041	5.87703	4.94199	-1.1892	0.815959	3.73939	3.62323	-1.03206	0.965497
D8Ertd738e_ ACGTGGTAATGAAGGCC	NM_001007571	47.1359	69.4314	-0.678884	0.0585821	18.8065	61.7749	3.28477	8.70433e-06	43.6262	15.7007	-2.77862	0.000955817
D930015E06Rik_ TGAGGGACTGAGCTTTG	NM_172681	1.24042	9.91878	7.99632	0.0197762	7.05243	6.17749	-1.14163	0.842657	6.23232	12.0774	1.93787	0.234169
Dazap2_ TGATGTTTGACTGTACC	NM_011873	27.2892	9.91878	-2.75127	0.00785885	27.0343	3.7065	-7.29377	8.29336e-05	18.6969	12.0774	-1.54809	0.288555
Dchs1_ ACCTGTGGCCAGATCCA	NM_001162943	0	5.51043	5.51043	0.0440916	3.52622	12.355	3.50375	0.0462084	13.7111	1.20774	-11.3526	0.00286237
Dcps_ AGAATAAAGAACTTTCT	NM_027030	8.68292	4.40834	-1.96966	0.283695	16.4557	2.471	-6.65953	0.00325265	11.2182	4.83098	-2.32213	0.161038
Dct_ CTCCTACCTGGCCTGAC	NM_010024	0	1.10209	1.10209	0.560796	0	9.88399	9.88399	0.00311244	0	1.20774	1.20774	0.515901
Dctpp1_ TGGATTTACCTCAAGCA	NM_023203	42.1742	18.7355	-2.25104	0.00510392	35.2622	34.594	-1.01932	0.945977	14.9576	16.9084	1.13043	0.763319
Ddah1_ TCTTGCTGCACCGAACC	NM_026993	14.885	3.30626	-4.50207	0.0111719	5.87703	6.17749	1.05112	0.932596	31.1616	8.45421	-3.68593	0.00096398
Ddb1_ GGAGGCTTTTCCCTAAG	NM_015735	22.3275	27.5522	-0.810373	0.507778	15.2803	55.5974	3.63851	8.12778e-06	19.9434	19.3239	-1.03206	0.927235
Ddit3_ TCCAGTAAAGTGACTTT	NM_007837	4.96167	0	-4.96167	0.0461006	4.70162	2.471	-1.90272	0.495028	1.24646	3.62323	2.90681	0.395032
Ddx1_ TCAGGAAACACAGACCT	NM_134040	4.96167	9.91878	-0.50023	0.262837	22.3327	7.41299	-3.01265	0.0133837	13.7111	9.66195	-1.41908	0.459051
Ddx18_ CCTGAGGAGACCTTGGA	NM_025860	4.96167	0	-4.96167	0.0461006	3.52622	6.17749	1.75187	0.459983	4.98585	6.03872	1.21117	0.793025
Ddx27_ GTGGCTTATAACCATCT	NM_153065	3.72125	0	-3.72125	0.0979876	5.87703	0	-5.87703	0.0362246	1.24646	2.41549	1.93787	0.64885
Ddx39b_ CCAGAGGACTCGGACAC	NM_019693	37.2125	52.9001	-0.703449	0.131613	34.0868	59.3039	1.73979	0.0173264	28.6687	13.2852	-2.15794	0.0325934
Ddx3x_ CTAGTGTTGATGTTTTT	NM_010028	7.44251	0	-7.44251	0.0102041	10.5787	1.2355	-8.56226	0.0146787	12.4646	3.62323	-3.4402	0.0500763
Ddx46_ GGCCGGGAGTCTCGCCA	NM_145975	4.96167	2.20417	-2.25104	0.362056	5.87703	17.297	2.94315	0.0315041	3.73939	8.45421	2.26085	0.247546
Ddx47_ CTGCACCTCTGCCTTCC	NM_026360	4.96167	6.61252	-0.750345	0.689391	7.05243	17.297	2.45262	0.0608472	13.7111	3.62323	-3.78422	0.0302197
Ddx5_ GCCTTCCAATAAAAGAT	NM_007840	73.1846	28.6542	-2.55406	3.40153e-05	55.2441	42.0069	-1.31512	0.225793	49.8585	59.1795	1.18695	0.424505
Ddx5_ TGTGTTGTGTCCAGCCT	NM_007840	11.1638	31.9605	2.86288	0.00360372	22.3327	18.5325	-1.20506	0.598307	18.6969	20.5316	1.09813	0.797909
Deb1_ TAATAAATGATACACGT	NM_026794	7.44251	6.61252	-1.12552	0.828022	16.4557	0	-16.4557	8.83005e-05	6.23232	9.66195	1.5503	0.459465
Defb11_ AAAGAATTGGAAGGAAG	NM_139221	ND	ND	ND	NA	7.05243	1.2355	-5.70817	0.0819174	1.24646	8.45421	6.78256	0.0437149
Dek_ GACTGCCCCTTAAATTT	NM_025900	55.8188	11.0209	-5.06483	1.30755e-07	29.3851	13.5905	-2.16219	0.0296838	4.98585	25.3626	5.08692	0.000710691
Dek_ TCGGCGGCGGCGGCCCC	NM_025900	19.8467	3.30626	-6.00276	0.00106686	7.05243	0	-7.05243	0.0185637	9.97171	1.20774	-8.25647	0.0188597
Dek_ TTAAAGAGCATCTGTGA	NM_025900	13.6446	4.40834	-3.09517	0.0448289	16.4557	2.471	-6.65953	0.00325265	3.73939	3.62323	-1.03206	0.965497
Dhps_ CCAGCCCCTCCCTAGGC	NM_001039514	14.885	14.3271	-1.03894	0.913428	3.52622	12.355	3.50375	0.0462084	7.47878	7.24646	-1.03206	0.953756
Dhrs4_ CAAATCAGAAGGCTAGG	NM_001037938	7.44251	29.7563	3.99816	0.000695375	15.2803	19.768	1.29369	0.493859	3.73939	2.41549	-1.54809	0.658157
Dhx38_ GGGTTTGGAAATAAATA	NM_178380	4.96167	0	-4.96167	0.0461006	2.35081	2.471	1.05112	0.953284	0	3.62323	3.62323	0.133077
Diablo_ ACACTGTGTGCGGTTCC	NM_023232	7.44251	23.1438	3.10968	0.00947593	3.52622	8.64849	2.45262	0.196013	2.49293	6.03872	2.42234	0.310261
Dlg1_ GAGTTTGATTTCGGTCC	NM_007862	0	5.51043	5.51043	0.0440916	1.17541	0	-1.17541	0.525236	1.24646	1.20774	-1.03206	0.976337
Dlst_ GTAAAATGCTTAAGTGG	NM_030225	6.20209	3.30626	-1.87586	0.398652	7.05243	1.2355	-5.70817	0.0819174	0	6.03872	6.03872	0.0343273
Dnajb1_ CCTTGTTCCTCCTCCCC	NM_018808	3.72125	2.20417	-1.68828	0.580291	0	8.64849	8.64849	0.006384	8.72524	1.20774	-7.22441	0.0348302
Dnajc7_ TCCCTGTGTACTTAGAG	NM_019795	13.6446	7.7146	-1.76867	0.239158	27.0343	3.7065	-7.29377	8.29336e-05	8.72524	4.83098	-1.8061	0.357914
Dnajc9_ CACTGACGAGAAACACT	NM_134081	8.68292	6.61252	-1.3131	0.62361	16.4557	2.471	-6.65953	0.00325265	4.98585	2.41549	-2.06412	0.427652
Dner_ TAAGAGGTGCCAGTCCC	NM_152915	0	8.81669	8.81669	0.00654664	1.17541	0	-1.17541	0.525236	7.47878	14.4929	1.93787	0.189316
Dnm2_ GGGGCTTTGCACTTTGG	NM_001039520	0	4.40834	4.40834	0.0832661	4.70162	0	-4.70162	0.0706873	0	6.03872	6.03872	0.0343273
Dohh_ AATAAAATAAGTTATTT	NM_133964	8.68292	1.10209	-7.87863	0.0251379	9.40325	1.2355	-7.61089	0.0262666	3.73939	7.24646	1.93787	0.370246
Dpcd_ GCGGCTGAGTCAGAGTT	NM_172639	2.48084	1.10209	-2.25104	0.539135	5.87703	8.64849	1.47157	0.520012	0	6.03872	6.03872	0.0343273
Dpm1_ GATGCTGACCTCTCCCA	NM_010072	0	5.51043	5.51043	0.0440916	3.52622	4.94199	1.4015	0.672751	1.24646	3.62323	2.90681	0.395032
Dpm3_ GGAGCACTGGGCTTGGA	NM_026767	4.96167	17.6334	3.55392	0.0154246	5.87703	14.826	2.5227	0.0768488	16.204	7.24646	-2.23613	0.0998707
Dpysl2_ TGTGTAGCCAGAAAGGT	NM_009955	14.885	39.6751	2.66544	0.00199192	22.3327	11.1195	-2.00843	0.0824855	9.97171	19.3239	1.93787	0.126162
Dpysl4_ CTGCTGTACCAGATGCC	NM_011993	16.1254	2.20417	-7.31587	0.00197083	2.35081	3.7065	1.57669	0.641366	19.9434	27.7781	1.39285	0.313881
Dpysl5_ GCCCTATGCTTTGGCCA	NM_023047	0	7.7146	7.7146	0.0123632	8.22784	18.5325	2.25241	0.0720524	26.1757	13.2852	-1.97029	0.065693
Dstn_ GCACCGAACACTGTAGA	NM_019771	71.9442	60.6147	-1.18691	0.361097	32.9114	28.4165	-1.15818	0.608436	32.408	56.764	1.75154	0.0203403
Dus3l_ GTTGCCCGTGGTGCCTT	NM_144858	1.24042	3.30626	2.66544	0.453167	0	6.17749	6.17749	0.0268582	4.98585	2.41549	-2.06412	0.427652
Dusp14_ GAAATCTTTAACTGGCC	NM_019819	1.24042	12.1229	9.77328	0.00645983	5.87703	3.7065	-1.5856	0.558086	1.24646	4.83098	3.87575	0.233893
Dync1li2_ ACAAGGCTGCTCAACTG	NM_001013380	4.96167	0	-4.96167	0.0461006	0	1.2355	1.2355	0.475385	1.24646	1.20774	-1.03206	0.976337
E130309D02Rik_ TGTTCAAAATAAATTTT	NM_172726	8.68292	0	-8.68292	0.00480078	4.70162	1.2355	-3.80545	0.243001	2.49293	7.24646	2.90681	0.195713
Eapp_ TGCACAGAGTGTTCAAC	NM_025456	1.24042	2.20417	-0.562759	0.716087	14.1049	1.2355	-11.4163	0.00246726	2.49293	2.41549	-1.03206	0.970424
Ech1_ GGGTGTCCCAGTGTATA	NM_016772	6.20209	1.10209	-5.62759	0.0905988	12.9295	6.17749	-2.093	0.173874	3.73939	25.3626	6.78256	0.00021149
Echs1_ GCGTGGCCTGCAGCCTT	NM_053119	1.24042	3.30626	2.66544	0.453167	0	8.64849	8.64849	0.006384	3.73939	2.41549	-1.54809	0.658157
Edem2_ GGGAGTGCATCCTAGGA	NM_145537	0	9.91878	9.91878	0.00346662	1.17541	2.471	2.10225	0.588086	3.73939	0	-3.73939	0.117296
Edf1_ GTCAAACGGAACACGGG	NM_021519	65.7421	46.2876	-1.4203	0.0885249	52.8933	55.5974	1.05112	0.811522	31.1616	106.281	3.41066	3.60154e-09
Eef1a1_ CAAGTTTGCTGAGCTTA	NM_010106	1.24042	0	-1.24042	0.442691	0	6.17749	6.17749	0.0268582	2.49293	0	-2.49293	0.238353
Eef1b2_ GATGTGGCTGCTTTTAA	NM_018796	122.801	36.3688	-3.37655	7.12404e-11	61.1211	74.1299	1.21284	0.308752	54.8444	111.112	2.02596	7.518e-05
Eef1g_ GCGGCTGGGACCCTGTA	NM_026007	0	4.40834	4.40834	0.0832661	2.35081	12.355	5.25562	0.017733	2.49293	1.20774	-2.06412	0.601524
Eef1g_ TGGGCAAAGCCGTCAAT	NM_026007	64.5017	38.573	-1.6722	0.0177411	58.7703	169.263	2.88008	1.03695e-11	93.4847	79.7111	-1.17279	0.345495
Eef2_ GCCAAGTGGAGTTCCCC	NM_007907	145.129	193.967	1.33652	0.0146131	82.2784	214.977	2.6128	9.77662e-13	239.321	152.176	-1.57266	6.64144e-05
Eef2k_ TGATTCCTGGCATCCTT	NM_007908	0	3.30626	3.30626	0.157246	0	1.2355	1.2355	0.475385	1.24646	8.45421	6.78256	0.0437149
Efnb1_ AGACAATGCTGTTCCTA	NM_010110	9.92334	2.20417	-4.50207	0.0415221	2.35081	1.2355	-1.90272	0.662846	4.98585	6.03872	1.21117	0.793025
Efnb2_ ACAGTTAAGCCCCAGAA	NM_010111	4.96167	7.7146	-0.643153	0.511795	0	9.88399	9.88399	0.00311244	7.47878	4.83098	-1.54809	0.513808
Eif1a_ TGTTAGAATTAAAATGA	NM_010120	2.48084	0	-2.48084	0.208274	5.87703	0	-5.87703	0.0362246	1.24646	1.20774	-1.03206	0.976337
Eif1ad_ GAAAAATAAACTAGATG	NM_027236	11.1638	1.10209	-10.1297	0.00668954	7.05243	1.2355	-5.70817	0.0819174	ND	ND	ND	NA
Eif1ax_ CTAAAATCAATGAAACT	NM_025437	17.3658	11.0209	-1.57573	0.272648	23.5081	2.471	-9.51362	0.000105788	6.23232	6.03872	-1.03206	0.95731
Eif1b_ TATGTTGCGGCTTAACA	NM_026892	57.0592	24.2459	-2.35336	0.000662715	81.103	76.6009	-1.05877	0.747326	44.8727	94.204	2.09936	0.00014957
Eif2c2_ CGCCCTGCAGCCCCAGG	NM_153178	6.20209	0	-6.20209	0.0216891	2.35081	2.471	1.05112	0.953284	1.24646	4.83098	3.87575	0.233893
Eif2s1_ TCTCTGGAATGGCACCC	NM_026114	14.885	20.9396	-0.710853	0.366115	27.0343	9.88399	-2.73516	0.0105409	7.47878	9.66195	1.29192	0.65128
Eif2s3x_ AAGAAAACATTTAAATA	NM_012010	11.1638	2.20417	-5.06483	0.0230773	4.70162	1.2355	-3.80545	0.243001	2.49293	1.20774	-2.06412	0.601524
Eif3a_ CCATTTTCTGGAACTTA	NM_010123	1.24042	0	-1.24042	0.442691	7.05243	0	-7.05243	0.0185637	1.24646	1.20774	-1.03206	0.976337
Eif3a_ CCTTTCAAGCATTTTAA	NM_010123	4.96167	3.30626	-1.50069	0.601628	7.05243	0	-7.05243	0.0185637	2.49293	3.62323	1.45341	0.71731
Eif3b_ GGGTTTCCAGAGCCTTC	NM_133916	14.885	37.4709	2.51736	0.00413058	7.05243	22.239	3.15337	0.0103225	14.9576	9.66195	-1.54809	0.34477
Eif3c_ AAGATTCGAGATGTCAC	NM_146200	14.885	8.81669	-1.68828	0.252066	17.6311	2.471	-7.13521	0.00186102	11.2182	3.62323	-3.09618	0.0817797
Eif3i_ GATGTGACCACAACCTC	NM_018799	22.3275	27.5522	-0.810373	0.507778	11.7541	48.1844	4.09939	1.09633e-05	33.6545	14.4929	-2.32213	0.0125975
Eif3k_ GCCTCCTCCCAGTAAGC	NM_028659	148.85	112.413	-1.32414	0.0367032	83.4538	118.608	1.42124	0.024164	127.139	152.176	1.19692	0.177635
Eif3m_ AGCAAAATATGGCGAAA	NM_145380	6.20209	6.61252	-0.937932	0.938026	8.22784	9.88399	1.20129	0.726389	6.23232	0	-6.23232	0.0284061
Eif4a3_ TACATAATCCGATGCTT	NM_138669	34.7317	4.40834	-7.87863	2.31644e-06	41.1392	18.5325	-2.21984	0.00787679	22.4363	36.2323	1.61489	0.107489
Eif4b_ GACCGCTATGGGGGCCG	NM_145625	0	5.51043	5.51043	0.0440916	2.35081	2.471	1.05112	0.953284	2.49293	1.20774	-2.06412	0.601524
Eif4g3_ TACTATTTATAGAAAAT	NM_172703	4.96167	1.10209	-4.50207	0.168158	7.05243	0	-7.05243	0.0185637	1.24646	6.03872	4.84468	0.135684
Elavl3_ CCAGAAAATAAAAAGTT	NM_010487	7.44251	6.61252	-1.12552	0.828022	1.17541	2.471	2.10225	0.588086	4.98585	16.9084	3.39128	0.0229981
Elavl3_ CCCCACACACACCCTGA	NM_010487	3.72125	24.2459	6.51552	0.000278737	5.87703	11.1195	1.89202	0.258338	4.98585	2.41549	-2.06412	0.427652
Elf2_ CTGCGATGAGGCCGGAT	NM_023502	2.48084	0	-2.48084	0.208274	1.17541	1.2355	1.05112	0.96262	6.23232	0	-6.23232	0.0284061
Elof1_ AGCCCATCAATAAAACA	NM_170777	28.5296	7.7146	-3.69813	0.0011118	23.5081	18.5325	-1.26848	0.495029	18.6969	21.7394	1.16272	0.673823
Emg1_ GCAAGGTCAGTGTGGAG	NM_013536	14.885	17.6334	-0.844138	0.673471	30.5606	14.826	-2.06128	0.035112	12.4646	15.7007	1.25962	0.594087
Enc1_ TCTGTATGTTCTTGTTT	NM_007930	4.96167	12.1229	2.44332	0.125094	12.9295	7.41299	-1.74416	0.282919	4.98585	16.9084	3.39128	0.0229981
Enpp2_ GTGCTGCCAGTTGAATA	NM_015744	ND	ND	ND	NA	1.17541	0	-1.17541	0.525236	0	7.24646	7.24646	0.0174344
Ensa_ TTATTATATATATAAAT	NM_001026212	1.24042	0	-1.24042	0.442691	7.05243	0	-7.05243	0.0185637	0	1.20774	1.20774	0.515901
Eny2_ AATGAGTTTCAATTTTT	NM_175009	6.20209	4.40834	-1.4069	0.613516	8.22784	1.2355	-6.65953	0.0466176	1.24646	2.41549	1.93787	0.64885
Epha4_ CACTTTAATTGAAGAAC	NM_007936	8.68292	1.10209	-7.87863	0.0251379	15.2803	3.7065	-4.12257	0.0168306	3.73939	7.24646	1.93787	0.370246
Epha4_ TGGAAAGTTCTGGTAAT	NM_007936	6.20209	3.30626	-1.87586	0.398652	7.05243	0	-7.05243	0.0185637	2.49293	6.03872	2.42234	0.310261
Ephb2_ TCTGGGAGCCTGGACCA	NM_010142	1.24042	8.81669	7.10784	0.0342669	ND	ND	ND	NA	1.24646	0	-1.24646	0.484348
Epm2aip1_ TTGTGGAGTGTAACACC	NM_175266	2.48084	4.40834	-0.562759	0.555597	8.22784	0	-8.22784	0.00951322	6.23232	2.41549	-2.58015	0.268844
Ergic1_ GAAGAGACGCCTCTGGC	NM_026170	8.68292	13.225	-0.656552	0.39368	8.22784	2.471	-3.32977	0.128022	2.49293	10.8697	4.36022	0.0439473
Ergic3_ TTTACAGTGGCCGGCCT	NM_025516	13.6446	37.4709	2.74621	0.00214637	10.5787	29.652	2.803	0.00587648	16.204	15.7007	-1.03206	0.934054
Eri3_ GTGTGTGGTGCCCCCAG	NM_080469	22.3275	26.4501	-0.844138	0.599095	23.5081	23.4745	0.998569	0.999316	11.2182	27.7781	2.47617	0.0173304
Erp29_ GGGAAGATCCTGGACCA	NM_026129	6.20209	11.0209	-0.562759	0.309916	5.87703	21.0035	3.57382	0.00751767	14.9576	13.2852	-1.12588	0.778327
Esco2_ AGACATAAAGGAAGAGG	NM_028039	7.44251	1.10209	-6.75311	0.0480277	2.35081	1.2355	-1.90272	0.662846	0	1.20774	1.20774	0.515901
Esd_ CTCCTGCAGCTGAATCG	NM_016903	34.7317	12.1229	-2.86495	0.00195979	47.0162	24.71	-1.90272	0.0169704	14.9576	24.1549	1.61489	0.191888
Esf1_ GACTTTCAAGCCTACTT	NM_001081090	6.20209	0	-6.20209	0.0216891	3.52622	0	-3.52622	0.137936	0	2.41549	2.41549	0.26202
Etfa_ CAAGTTGGTCAGACAGG	NM_145615	6.20209	8.81669	-0.703449	0.564943	14.1049	4.94199	-2.85409	0.0620419	1.24646	12.0774	9.68937	0.00743973
Ewsr1_ GTTGTGATTTTTTTTTT	NM_007968	11.1638	13.225	-0.844138	0.720175	24.6835	11.1195	-2.21984	0.0414107	6.23232	20.5316	3.29439	0.0131278
Exoc5_ CTCAATAAACAAATTCC	NM_207214	14.885	2.20417	-6.75311	0.00369603	1.17541	0	-1.17541	0.525236	6.23232	6.03872	-1.03206	0.95731
Exosc4_ TTCAGCTGGCTTTGTGG	NM_175399	4.96167	19.8376	3.99816	0.00622842	2.35081	12.355	5.25562	0.017733	3.73939	0	-3.73939	0.117296
Fabp7_ GGATTTTGATATGCAAA	NM_021272	63.2613	45.1855	-1.40003	0.107774	465.461	64.2459	-7.24499	3.57104e-63	305.383	376.816	1.23391	0.0136259
Fads1_ TCTGTCTTTATTACCTT	NM_146094	7.44251	4.40834	-1.68828	0.423889	10.5787	2.471	-4.28113	0.0473398	12.4646	7.24646	-1.7201	0.300567
Faf1_ ACTGAGAGGTGGAAGCA	NM_007983	0	3.30626	3.30626	0.157246	0	6.17749	6.17749	0.0268582	2.49293	0	-2.49293	0.238353
Fam108a_ GAAGCAAAGAGAAGGAA	NM_145421	16.1254	2.20417	-7.31587	0.00197083	8.22784	6.17749	-1.33191	0.645216	8.72524	14.4929	1.66103	0.294704
Fam123b_ GCCTCTGGTGGCCAGAG	NM_175179	4.96167	0	-4.96167	0.0461006	2.35081	1.2355	-1.90272	0.662846	1.24646	1.20774	-1.03206	0.976337
Fam125a_ GACGGAGTCCCCTTTAC	NM_028617	4.96167	25.348	5.10876	0.0005713	2.35081	7.41299	3.15337	0.156354	7.47878	4.83098	-1.54809	0.513808
Fam126a_ GCTGGGACACGGCCTGA	NM_053090	2.48084	1.10209	-2.25104	0.539135	0	6.17749	6.17749	0.0268582	1.24646	7.24646	5.81362	0.0774922
Fam134a_ TTCTCTTCTCTTTTGGA	NM_170755	1.24042	8.81669	7.10784	0.0342669	0	3.7065	3.7065	0.112996	0	2.41549	2.41549	0.26202
Fam136a_ CCAGTCGCTAAGAATAA	NM_025591	6.20209	9.91878	-0.625288	0.42281	12.9295	3.7065	-3.48833	0.0443348	3.73939	2.41549	-1.54809	0.658157
Fam165b_ AACTGGAAGGTTCTTGA	NM_138743	3.72125	7.7146	2.07312	0.311907	17.6311	7.41299	-2.3784	0.0683488	9.97171	1.20774	-8.25647	0.0188597
Fam168a_ CCGGGCTGGCAGCAAGG	NM_178764	4.96167	0	-4.96167	0.0461006	1.17541	6.17749	5.25562	0.109441	6.23232	0	-6.23232	0.0284061
Fam195b_ TGGGGAGCTCCCGCTTC	NM_001033231	18.6063	29.7563	-0.625288	0.146582	17.6311	45.7134	2.59277	0.00118304	47.3656	13.2852	-3.56529	5.70308e-05
Fam36a_ TGATGTTGGAGTAGGAG	NM_025511	6.20209	1.10209	-5.62759	0.0905988	5.87703	0	-5.87703	0.0362246	3.73939	2.41549	-1.54809	0.658157
Fam58b_ GACCATTGCAGGTCGCC	NM_197989	23.5679	6.61252	-3.56414	0.00376539	2.35081	11.1195	4.73006	0.0312114	9.97171	13.2852	1.33229	0.549989
Fam82a2_ GACTGGAGACCTGGCAG	NM_001033136	4.96167	0	-4.96167	0.0461006	1.17541	2.471	2.10225	0.588086	6.23232	3.62323	-1.7201	0.477247
Fam92a_ GAAAAGCCTTAGAGGTC	NM_026558	7.44251	8.81669	-0.844138	0.778142	7.05243	0	-7.05243	0.0185637	2.49293	2.41549	-1.03206	0.970424
Fam96a_ TCAAATATCTACTGTGC	NM_026635	47.1359	14.3271	-3.28998	7.67179e-05	8.22784	6.17749	-1.33191	0.645216	7.47878	20.5316	2.74532	0.0276267
Fam98b_ GAAGGGGACGTTCTGGA	NM_026620	2.48084	1.10209	-2.25104	0.539135	5.87703	0	-5.87703	0.0362246	1.24646	1.20774	-1.03206	0.976337
Fastk_ GTCGCTGAGGGGCTGCG	NM_023229	1.24042	4.40834	3.55392	0.279139	3.52622	12.355	3.50375	0.0462084	2.49293	2.41549	-1.03206	0.970424
Fbxl5_ CTATTTAAAGTTTTTCT	NM_001159963	4.96167	1.10209	-4.50207	0.168158	8.22784	0	-8.22784	0.00951322	0	3.62323	3.62323	0.133077
Fbxo11_ TACCATAACATCTAGAC	NM_001081034	6.20209	3.30626	-1.87586	0.398652	10.5787	1.2355	-8.56226	0.0146787	1.24646	4.83098	3.87575	0.233893
Fbxo21_ GTGGGAGTCTCCATTGC	NM_145564	9.92334	8.81669	-1.12552	0.804674	3.52622	12.355	3.50375	0.0462084	7.47878	2.41549	-3.09618	0.164642
Fbxo33_ CTGGCAGGGGCTGGCCA	NM_001033156	4.96167	0	-4.96167	0.0461006	1.17541	4.94199	4.2045	0.196246	0	1.20774	1.20774	0.515901
Fbxo36_ CAAATCCACCTAGTGCC	NM_025386	3.72125	1.10209	-3.37655	0.305536	1.17541	1.2355	1.05112	0.96262	0	8.45421	8.45421	0.00885474
Fbxo5_ CTACAACGAGAGGATAT	NM_025995	9.92334	2.20417	-4.50207	0.0415221	7.05243	4.94199	-1.42704	0.606421	1.24646	2.41549	1.93787	0.64885
Fdft1_ CTCTTGGCTGCCCTGAG	NM_010191	8.68292	24.2459	2.79237	0.0133419	27.0343	22.239	-1.21563	0.542823	4.98585	15.7007	3.14904	0.0364203
Fdps_ GAACTTGCAAACAAGAT	NM_134469	21.0871	13.225	-1.59448	0.21561	37.613	13.5905	-2.7676	0.00219772	18.6969	18.1162	-1.03206	0.929434
Fdx1_ AGCAAGAATTCCTAAGC	NM_007996	7.44251	3.30626	-2.25104	0.25541	8.22784	0	-8.22784	0.00951322	1.24646	1.20774	-1.03206	0.976337
Fen1_ GACTGCCTCACTTTTGG	NM_007999	6.20209	14.3271	2.31005	0.109907	30.5606	9.88399	-3.09193	0.00303723	1.24646	1.20774	-1.03206	0.976337
Fezf2_ ACAGCGTGGGTCCCACC	NM_080433	8.68292	8.81669	-0.984828	0.993081	0	7.41299	7.41299	0.0130944	3.73939	0	-3.73939	0.117296
Fhod3_ GGGCAATGTGATTAGAC	NM_175276	9.92334	0	-9.92334	0.00225864	1.17541	2.471	2.10225	0.588086	2.49293	2.41549	-1.03206	0.970424
Fkbp1a_ TCCTCTTCCCCCCTCTG	NM_008019	21.0871	30.8584	-0.68335	0.220189	47.0162	27.181	-1.72975	0.0372163	22.4363	19.3239	-1.16107	0.666244
Flna_ TCTTCTTTGGTTCTGGG	NM_010227	11.1638	11.0209	-1.01297	0.964208	15.2803	4.94199	-3.09193	0.0399997	14.9576	3.62323	-4.12824	0.0180051
Flywch1_ GTGATGCGGAGCCACTG	NM_153791	4.96167	2.20417	-2.25104	0.362056	0	6.17749	6.17749	0.0268582	2.49293	1.20774	-2.06412	0.601524
Fnbp4_ CGCTGTTGGGATGCCCA	NM_018828	1.24042	2.20417	-0.562759	0.716087	5.87703	0	-5.87703	0.0362246	0	2.41549	2.41549	0.26202
Folr1_ GGACCTGGCCACTCTTG	NM_008034	ND	ND	ND	NA	4.70162	22.239	4.73006	0.00175723	13.7111	16.9084	1.23319	0.612939
Foxr1_ GTGGCTCACAACCACCA	NM_001033469	0	6.61252	6.61252	0.0233477	3.52622	2.471	-1.42704	0.734798	1.24646	3.62323	2.90681	0.395032
Frg1_ AGACACTTCTGGACAGG	NM_013522	3.72125	15.4292	4.14624	0.0152166	5.87703	7.41299	1.26135	0.70785	1.24646	1.20774	-1.03206	0.976337
Fstl1_ CAGTCCAGATTTCATCC	NM_008047	6.20209	0	-6.20209	0.0216891	2.35081	12.355	5.25562	0.017733	24.9293	26.5704	1.06583	0.841166
Fstl1_ TGAGCACTCCGAATGCC	NM_008047	9.92334	1.10209	-9.00414	0.0130227	11.7541	7.41299	-1.5856	0.38666	4.98585	14.4929	2.90681	0.056975
Fth1_ TCAGGCTGCCTTCATCT	NM_010239	50.8571	54.0022	-0.94176	0.784375	49.367	81.5429	1.65177	0.0102773	83.513	120.774	1.44617	0.0188274
Ftl1_ GAGAAGAACCTGAATCA	NM_010240	1.24042	11.0209	8.8848	0.0113356	5.87703	12.355	2.10225	0.175803	4.98585	3.62323	-1.37608	0.692332
Fut9_ TGTTCATTGTTGTCTTT	NM_010243	6.20209	0	-6.20209	0.0216891	0	1.2355	1.2355	0.475385	0	2.41549	2.41549	0.26202
Fxc1_ CCCGCCCTGGTCCAGCG	NM_019502	6.20209	15.4292	2.48774	0.0755375	2.35081	12.355	5.25562	0.017733	12.4646	4.83098	-2.58015	0.104682
Fxr2_ GGGAAGGTTTTGGAATA	NM_011814	3.72125	3.30626	-1.12552	0.871271	3.52622	1.2355	-2.85409	0.406933	0	6.03872	6.03872	0.0343273
Fxyd6_ GAGACGGTGCTGGTCCT	NM_022004	13.6446	36.3688	2.66544	0.00312389	22.3327	66.7169	2.98741	1.31507e-05	53.5979	18.1162	-2.95857	0.000126219
G3bp1_ TTTTATTTGTATTTGTA	NM_013716	3.72125	2.20417	-1.68828	0.580291	7.05243	0	-7.05243	0.0185637	4.98585	3.62323	-1.37608	0.692332
Gabpb1_ GACTTACTCCCCTCCCC	NM_207669	0	5.51043	5.51043	0.0440916	1.17541	1.2355	1.05112	0.96262	3.73939	0	-3.73939	0.117296
Gadd45g_ GAAGGACCCTGCCTTGG	NM_011817	26.0488	45.1855	1.73465	0.0382645	25.8589	45.7134	1.7678	0.0325977	12.4646	7.24646	-1.7201	0.300567
Gak_ TCGCTGGCACTTCTCTC	NM_153569	1.24042	6.61252	5.33088	0.100239	0	6.17749	6.17749	0.0268582	7.47878	0	-7.47878	0.013979
Galk1_ AGGCGGAGGCAGCAGGT	NM_016905	9.92334	2.20417	-4.50207	0.0415221	8.22784	3.7065	-2.21984	0.260313	11.2182	9.66195	-1.16107	0.76231
Gap43_ CCTGAACTTTAAGAAAT	NM_008083	2.48084	4.40834	-0.562759	0.555597	11.7541	0	-11.7541	0.00128031	2.49293	1.20774	-2.06412	0.601524
Gas5_ CAGTGACTGCACCTTTG	NR_002840	23.5679	17.6334	-1.33655	0.391929	62.2965	17.297	-3.60158	2.99376e-06	11.2182	12.0774	1.0766	0.879795
Gatsl2_ AGGCTCTGTCTCAAAAA	NM_030719	3.72125	1.10209	-3.37655	0.305536	0	6.17749	6.17749	0.0268582	2.49293	0	-2.49293	0.238353
Ggnbp2_ GTGAAGATTCCTGTGTT	NM_153144	7.44251	1.10209	-6.75311	0.0480277	5.87703	2.471	-2.3784	0.323006	1.24646	6.03872	4.84468	0.135684
Gins2_ ATTTAGGAAGATTTTAT	NM_178856	1.24042	0	-1.24042	0.442691	8.22784	0	-8.22784	0.00951322	ND	ND	ND	NA
Glcci1_ GAGTGACAAACTTTCCC	NM_133236	1.24042	0	-1.24042	0.442691	3.52622	3.7065	1.05112	0.94551	0	6.03872	6.03872	0.0343273
Glrx3_ CTACGTTCTCTACGAAG	NM_023140	23.5679	17.6334	-1.33655	0.391929	37.613	18.5325	-2.02957	0.0211973	17.4505	25.3626	1.45341	0.283471
Gltp_ TGGGCACCAGCAACCCC	NM_019821	7.44251	4.40834	-1.68828	0.423889	3.52622	0	-3.52622	0.137936	6.23232	0	-6.23232	0.0284061
Gltscr2_ AGGCAGGCCGTGCCGGG	NM_133831	9.92334	47.3897	4.77558	3.179e-06	10.5787	7.41299	-1.42704	0.517648	9.97171	8.45421	-1.1795	0.754467
Gm10493_ GACGCAAGGCACCCTGT	XM_003085146	0	3.30626	3.30626	0.157246	ND	ND	ND	NA	6.23232	0	-6.23232	0.0284061
Gm1673_ CAGCGCGCCCTTCAGGA	NM_001033458	57.0592	111.311	1.95079	0.000112097	41.1392	69.1879	1.6818	0.0148557	90.9918	80.9189	-1.12448	0.48848
Gm3724_ TTGGACTGAGCTAATCT	XM_001478223	14.885	8.81669	-1.68828	0.252066	30.5606	8.64849	-3.53363	0.00135843	14.9576	24.1549	1.61489	0.191888
Gm561_ TATTTAATTTAATTTAA	NM_001033297	1.24042	1.10209	-1.12552	0.911524	5.87703	0	-5.87703	0.0362246	1.24646	2.41549	1.93787	0.64885
Gm5617_ GCTTGGGCAATGGTCTC	NM_001004191	9.92334	26.4501	2.66544	0.0123163	9.40325	8.64849	-1.08727	0.882797	6.23232	10.8697	1.74409	0.331589
Gmnn_ AGGTGTGGGACGCACTG	NM_020567	21.0871	7.7146	-2.7334	0.0205601	9.40325	9.88399	1.05112	0.916925	1.24646	4.83098	3.87575	0.233893
Gna11_ GACGCCAGGGTGCAAGC	NM_010301	9.92334	2.20417	-4.50207	0.0415221	3.52622	6.17749	1.75187	0.459983	2.49293	2.41549	-1.03206	0.970424
Gnai2_ ATTTGAAATAATAAAAT	NM_008138	11.1638	3.30626	-3.37655	0.0577884	10.5787	1.2355	-8.56226	0.0146787	11.2182	22.9471	2.04553	0.0741646
Gnai2_ CAGAGATCCCAAGGCCT	NM_008138	42.1742	22.0417	-1.91338	0.0196115	92.8571	79.0719	-1.17434	0.34157	46.1191	50.7253	1.09987	0.676603
Gnb2l1_ GTCTGCTGATGGCCAGA	NM_008143	194.746	116.821	-1.66704	4.01058e-05	95.2079	228.567	2.40072	7.35745e-12	159.547	101.451	-1.57266	0.00113676
Gng10_ TCACACGTATTTTATTG	NM_025277	21.0871	2.20417	-9.5669	0.000149166	7.05243	1.2355	-5.70817	0.0819174	3.73939	12.0774	3.22979	0.0655216
Gng11_ GCTCCCCCACTTTCAGT	NM_025331	1.24042	0	-1.24042	0.442691	3.52622	2.471	-1.42704	0.734798	0	6.03872	6.03872	0.0343273
Gng3_ TCTACCCCATCTCCTCA	NM_010316	3.72125	22.0417	5.9232	0.000784111	14.1049	24.71	1.75187	0.123676	11.2182	14.4929	1.29192	0.573239
Golga4_ TCATCTCAGAGGATCAG	NM_018748	2.48084	2.20417	-1.12552	0.889533	5.87703	0	-5.87703	0.0362246	1.24646	7.24646	5.81362	0.0774922
Gpc1_ CTGTACAGGGCAGCCGG	NM_016696	12.4042	27.5522	2.2212	0.0291611	5.87703	3.7065	-1.5856	0.558086	6.23232	4.83098	-1.29007	0.7154
Gpi1_ TTGTTCTGACCTGTATT	NM_008155	18.6063	7.7146	-2.41182	0.0496234	10.5787	16.0615	1.51829	0.340308	16.204	13.2852	-1.21971	0.632329
Gpm6a_ GAGTGCTTTGTAGCAGG	NM_153581	19.8467	61.7168	3.10968	1.58639e-05	22.3327	17.297	-1.29113	0.477258	18.6969	28.9859	1.5503	0.184817
Gpn1_ CAGAGGACATCCTTCCT	NM_133756	1.24042	7.7146	6.21936	0.0588957	15.2803	2.471	-6.18385	0.00564876	2.49293	1.20774	-2.06412	0.601524
Grcc10_ GGCCTGCTTCTGGAAGC	NM_013535	83.108	71.6356	-1.16015	0.391853	104.611	96.3689	-1.08553	0.59951	57.3373	86.9576	1.5166	0.0264445
Grhpr_ GGCTGGAGACATCTTGC	NM_080289	3.72125	4.40834	-0.844138	0.859085	0	6.17749	6.17749	0.0268582	4.98585	4.83098	-1.03206	0.961188
Grik5_ TGGGTGTCCCCTGGTGC	NM_008168	16.1254	52.9001	3.28054	3.78497e-05	11.7541	7.41299	-1.5856	0.38666	22.4363	22.9471	1.02277	0.948995
Gripap1_ CCATTGGCAGAAGTGGA	NM_207670	1.24042	0	-1.24042	0.442691	7.05243	0	-7.05243	0.0185637	1.24646	1.20774	-1.03206	0.976337
Gsk3b_ GGTTTGTTCATCGCCTC	NM_019827	6.20209	0	-6.20209	0.0216891	3.52622	2.471	-1.42704	0.734798	8.72524	3.62323	-2.40814	0.206862
Gstm5_ TGCCGTTTTGAGGCTTT	NM_010360	24.8084	7.7146	-3.21577	0.00500162	17.6311	53.1264	3.01322	9.49959e-05	34.901	28.9859	-1.20407	0.506576
Gsto1_ TCTGAAAACTGTGATTT	NM_010362	6.20209	0	-6.20209	0.0216891	1.17541	2.471	2.10225	0.588086	1.24646	2.41549	1.93787	0.64885
Gtf2a2_ CGACTCTGTTCTCGTAA	NM_001039519	9.92334	5.51043	-1.80083	0.305781	10.5787	9.88399	-1.07028	0.898639	3.73939	15.7007	4.19873	0.0152066
Gtf3a_ AGGCACAGTGTCGTGCA	NM_025652	0	6.61252	6.61252	0.0233477	1.17541	7.41299	6.30675	0.0600671	6.23232	0	-6.23232	0.0284061
Gtpbp4_ TGTTTGATATGAAGCCC	NM_027000	0	6.61252	6.61252	0.0233477	5.87703	0	-5.87703	0.0362246	2.49293	3.62323	1.45341	0.71731
Gtpbp6_ CTCTGGAGCCCTGGCCG	NM_145147	1.24042	9.91878	7.99632	0.0197762	1.17541	12.355	10.5112	0.00491015	2.49293	6.03872	2.42234	0.310261
Gys1_ TACCTCGAGGCCTTTCT	NM_030678	1.24042	0	-1.24042	0.442691	0	6.17749	6.17749	0.0268582	1.24646	2.41549	1.93787	0.64885
H2afj_ TCCGGGCGAGGCAAGCA	NM_177688	6.20209	39.6751	6.39706	2.78146e-06	19.9819	25.9455	1.29845	0.425895	18.6969	9.66195	-1.93511	0.130656
H2afv_ CTGCCCATTGTCCACAG	NM_029938	0	2.20417	2.20417	0.296957	7.05243	0	-7.05243	0.0185637	2.49293	0	-2.49293	0.238353
H2afv_ TGTTGATTGGCCAGGTT	NM_029938	136.446	44.0834	-3.09517	7.05862e-11	283.273	72.8944	-3.88607	1.60627e-25	86.006	105.074	1.2217	0.215122
H2afy2_ TGTTTTTCTTCTTGTTG	NM_207000	7.44251	8.81669	-0.844138	0.778142	8.22784	1.2355	-6.65953	0.0466176	7.47878	6.03872	-1.23847	0.732061
H2-Ke6_ CTGAATATGGAAGGCAG	NM_013543	4.96167	5.51043	-0.900414	0.902819	3.52622	1.2355	-2.85409	0.406933	3.73939	13.2852	3.55277	0.0407567
H3f3a_ TTTTTAATGTTGTCAGT	NM_008210	142.648	66.1252	-2.15724	7.09908e-07	63.4719	54.3619	-1.16758	0.449273	81.0201	82.1266	1.01366	0.939386
H3f3b_ GGAGTAAGAACACAGCT	NM_008211	52.0975	58.4106	-0.89192	0.586943	177.486	45.7134	-3.88258	1.59373e-16	56.0908	68.8414	1.22732	0.306564
H3f3b_ TTTCTGTATGTTAATGA	NM_008211	29.77	26.4501	-1.12552	0.677521	138.698	9.88399	-14.0326	2.59029e-25	12.4646	14.4929	1.16272	0.734423
H47_ GATCGCGATGAGGAACC	NM_024439	0	1.10209	1.10209	0.560796	ND	ND	ND	NA	6.23232	0	-6.23232	0.0284061
Hat1_ AGCAGCTGGAAGAGAGA	NM_026115	8.68292	1.10209	-7.87863	0.0251379	7.05243	11.1195	1.57669	0.395896	6.23232	1.20774	-5.1603	0.114969
Hax1_ ACAGTTCCAGAAGTGAT	NM_011826	9.92334	2.20417	-4.50207	0.0415221	9.40325	3.7065	-2.53696	0.17163	9.97171	1.20774	-8.25647	0.0188597
Hba-a2_ CCTCTCTGGATAAATTC	NM_001083955	6.20209	0	-6.20209	0.0216891	2.35081	2.471	1.05112	0.953284	3.73939	1.20774	-3.09618	0.35559
Hbxip_ GCCTAGAACTATGTAGC	NM_026774	88.0697	41.8793	-2.10294	0.000153198	66.9981	11.1195	-6.02529	2.2832e-09	26.1757	54.3485	2.07629	0.00461179
Hcfc1r1_ GCCACCCATTTCTCCCG	NM_181821	3.72125	8.81669	2.36928	0.211964	4.70162	19.768	4.2045	0.00511105	13.7111	15.7007	1.14511	0.749596
Hdac2_ CTTTATGTGATTGTATT	NM_008229	27.2892	12.1229	-2.25104	0.0248773	29.3851	2.471	-11.892	5.48901e-06	8.72524	12.0774	1.3842	0.523801
Hdgf_ CCCCTCTTCCTTGTCTT	NM_008231	9.92334	5.51043	-1.80083	0.305781	11.7541	2.471	-4.75681	0.0282316	6.23232	7.24646	1.16272	0.817441
Hdlbp_ ACCTCAGGAAATAAATT	NM_133808	7.44251	0	-7.44251	0.0102041	3.52622	1.2355	-2.85409	0.406933	3.73939	2.41549	-1.54809	0.658157
Heatr7a_ CAGAGCCTGAACAAAAG	NM_175457	0	5.51043	5.51043	0.0440916	0	1.2355	1.2355	0.475385	ND	ND	ND	NA
Hells_ CTGGAGGAGGAGGAACA	NM_008234	9.92334	1.10209	-9.00414	0.0130227	4.70162	2.471	-1.90272	0.495028	2.49293	1.20774	-2.06412	0.601524
Herpud1_ TTAGCAGGACTTTTCTA	NM_022331	1.24042	0	-1.24042	0.442691	5.87703	0	-5.87703	0.0362246	2.49293	1.20774	-2.06412	0.601524
Hes5_ TGGGAGAACACAGGCTG	NM_010419	14.885	2.20417	-6.75311	0.00369603	4.70162	1.2355	-3.80545	0.243001	12.4646	1.20774	-10.3206	0.00540012
Hes6_ CCGCTGCGTGAGGGTAG	NM_019479	7.44251	63.921	8.58864	1.03098e-10	12.9295	17.297	1.3378	0.474459	6.23232	3.62323	-1.7201	0.477247
Hint1_ TCCTTGGGGGTCGGCAG	NM_008248	89.3101	94.7794	-0.942294	0.715293	59.9457	126.021	2.10225	8.44082e-06	57.3373	70.0492	1.2217	0.312707
Hist1h1e_ TCCGAGACCGCGCCTGC	NM_015787	11.1638	27.5522	2.468	0.0162404	0	11.1195	11.1195	0.00151743	3.73939	4.83098	1.29192	0.761337
Hist1h2ab_ TCTGGACGCGGAAAGCA	NM_175660	12.4042	22.0417	-0.562759	0.139214	0	11.1195	11.1195	0.00151743	2.49293	4.83098	1.93787	0.479415
Hist1h2ao_ TCTGGACGCGGCAAGCA	NM_001177544	125.282	423.201	3.37798	0	61.1211	296.52	4.85135	0	143.343	38.6478	-3.70896	5.66804e-13
Hist1h4d_ GACGTTGTCTACGCGCT	NM_175654	19.8467	18.7355	-1.05931	0.860269	11.7541	35.8295	3.04826	0.00130633	23.6828	16.9084	-1.40065	0.342428
Hist3h2ba_ CCGTGTCCGAGGGCACC	NM_030082	3.72125	34.1647	9.18096	2.20802e-06	2.35081	30.8875	13.1391	1.64663e-06	9.97171	7.24646	-1.37608	0.564565
Hmgb1_ AGTCCTGGATGATACTA	NM_010439	12.4042	2.20417	-5.62759	0.012664	7.05243	1.2355	-5.70817	0.0819174	4.98585	4.83098	-1.03206	0.961188
Hmgb1_ GAAATTTAAAGCAGGTT	NM_010439	209.631	230.336	-0.910108	0.364729	270.343	88.9559	-3.03907	6.67863e-19	76.0343	126.813	1.66784	0.00128031
Hmgb2_ TCTGCAAAGGAAAAGTC	NM_008252	393.212	65.0231	-6.04727	5.42805e-51	204.521	158.144	-1.29326	0.02685	143.343	101.451	-1.41294	0.015583
Hmgb3_ AGAAGTGTTTGGAGTTT	NM_008253	39.6934	9.91878	-4.00184	5.89325e-05	47.0162	11.1195	-4.22827	1.24338e-05	19.9434	12.0774	-1.65129	0.215653
Hmgb3_ TCTAGCAAAGAGAAATC	NM_008253	11.1638	4.40834	-2.53242	0.117525	15.2803	3.7065	-4.12257	0.0168306	3.73939	7.24646	1.93787	0.370246
Hmgn1_ TAATAAAAATTGGAATG	NM_008251	83.108	20.9396	-3.96893	5.63099e-09	57.5949	16.0615	-3.5859	7.56126e-06	23.6828	64.0104	2.70282	8.84984e-05
Hmgn5_ GAAAATGCTGAAAATGG	NM_016710	6.20209	0	-6.20209	0.0216891	5.87703	2.471	-2.3784	0.323006	0	1.20774	1.20774	0.515901
Hn1_ CTTGGGAACTGCACAGC	NM_008258	38.453	18.7355	-2.05241	0.0153498	85.8046	27.181	-3.15679	3.41785e-07	17.4505	33.8168	1.93787	0.040647
Hn1_ GAGAAAGTCTCACCCTT	NM_008258	83.108	78.2481	-1.06211	0.719711	258.589	88.9559	-2.90694	3.45513e-17	144.59	111.112	-1.30129	0.0588343
Hnrnpa0_ CAATAGAATTCAAGTTG	NM_029872	18.6063	31.9605	-0.582164	0.0880957	19.9819	3.7065	-5.39105	0.00216911	12.4646	24.1549	1.93787	0.0855602
Hnrnpa2b1_ GTGTAATAAGACATAAC	NM_016806	88.0697	66.1252	-1.33186	0.101505	110.488	29.652	-3.72617	1.99642e-10	44.8727	59.1795	1.31883	0.208864
Hnrnph1_ TTTGTTAATTCTAAATT	NM_021510	24.8084	15.4292	-1.60788	0.172009	24.6835	7.41299	-3.32977	0.00557993	7.47878	8.45421	1.13043	0.837136
Hnrnph3_ CAACATCGATACATTGA	NM_001079824	0	6.61252	6.61252	0.0233477	9.40325	3.7065	-2.53696	0.17163	6.23232	3.62323	-1.7201	0.477247
Hnrnpl_ TATCTTGGCACATTTCA	NM_177301	8.68292	26.4501	3.04622	0.0060002	11.7541	1.2355	-9.51362	0.00814649	21.1899	14.4929	-1.46208	0.317654
Hnrnpr_ GCAAAGGTAAAAGTTTT	NM_028871	6.20209	0	-6.20209	0.0216891	27.0343	3.7065	-7.29377	8.29336e-05	2.49293	12.0774	4.84468	0.0259815
Hnrnpr_ TAAGATTTCAATAAAAC	NM_028871	29.77	8.81669	-3.37655	0.00150834	18.8065	2.471	-7.61089	0.00105871	19.9434	28.9859	1.45341	0.250367
Hnrnpu_ GAGTCAGCATTATCACC	NM_016805	31.0104	14.3271	-2.16446	0.0213378	7.05243	8.64849	1.22631	0.718431	14.9576	15.7007	1.04968	0.909028
Hnrpdl_ CCTTGGCCTCATTTTCT	NM_016690	2.48084	11.0209	4.4424	0.0381525	12.9295	6.17749	-2.093	0.173874	1.24646	7.24646	5.81362	0.0774922
Hnrpdl_ TTAAACCTCAAATAAAT	NM_016690	18.6063	9.91878	-1.87586	0.133871	15.2803	2.471	-6.18385	0.00564876	16.204	19.3239	1.19254	0.645857
Hnrpll_ CTTCTGTTCCTAGTTCC	NM_144802	9.92334	1.10209	-9.00414	0.0130227	3.52622	0	-3.52622	0.137936	4.98585	1.20774	-4.12824	0.204307
Hsbp1_ ACCCAGGCTGGAGTAGA	NM_024219	12.4042	23.1438	-0.535961	0.103938	10.5787	24.71	2.33583	0.030608	22.4363	15.7007	-1.429	0.330519
Hsd17b10_ ACACTGCCCATTGCTCG	NM_016763	3.72125	14.3271	3.85008	0.024297	7.05243	17.297	2.45262	0.0608472	14.9576	9.66195	-1.54809	0.34477
Hsp90aa1_ GAGGCTTTGCAGGCTGG	NM_010480	57.0592	39.6751	-1.43816	0.101503	24.6835	50.6554	2.0522	0.00623196	26.1757	30.1936	1.1535	0.635443
Hsp90aa1_ GCTTAGAAGTAATTTAT	NM_010480	4.96167	0	-4.96167	0.0461006	11.7541	1.2355	-9.51362	0.00814649	2.49293	16.9084	6.78256	0.00289014
Hsp90ab1_ GTGAGCCCATTGGCCGG	NM_008302	275.373	104.698	-2.63016	1.42424e-16	65.8227	176.676	2.68412	4.0872e-11	76.0343	140.098	1.84257	7.96603e-05
Hsp90ab1_ TCTACAAGAATCTTCTA	NM_008302	47.1359	39.6751	-1.18805	0.456696	54.0687	13.5905	-3.97842	4.96518e-06	27.4222	22.9471	-1.19502	0.572085
Hsp90b1_ TCACAGACACGGGTGTA	NM_011631	12.4042	4.40834	-2.81379	0.07324	18.8065	6.17749	-3.04436	0.0230081	2.49293	12.0774	4.84468	0.0259815
Hsp90b1_ TGTATAAAAATAAAAAA	NM_011631	9.92334	5.51043	-1.80083	0.305781	19.9819	3.7065	-5.39105	0.00216911	11.2182	26.5704	2.36851	0.025315
Hspa9_ ACAAGGATGCCCAAGGT	NM_010481	2.48084	1.10209	-2.25104	0.539135	1.17541	0	-1.17541	0.525236	6.23232	0	-6.23232	0.0284061
Hspd1_ AGAGTTCAGAAGCAGCC	NM_010477	43.4146	20.9396	-2.07332	0.00911999	15.2803	7.41299	-2.06128	0.143446	18.6969	10.8697	-1.7201	0.200223
Hspd1_ CTTTTGAAAGGAAAAGG	NM_010477	17.3658	0	-17.3658	2.44939e-05	7.05243	7.41299	1.05112	0.926994	0	7.24646	7.24646	0.0174344
Hspe1_ CCTCCCTTTTATAATAA	NM_008303	33.4913	9.91878	-3.37655	0.000748715	38.7884	6.17749	-6.27899	4.98588e-06	12.4646	20.5316	1.64719	0.214257
Id1_ TGTTCCAGCCGACGATC	NM_010495	0	1.10209	1.10209	0.560796	3.52622	3.7065	1.05112	0.94551	13.7111	3.62323	-3.78422	0.0302197
Id2_ GGGAGCGAAAACGTTAA	NM_010496	3.72125	5.51043	-0.675311	0.630632	7.05243	18.5325	2.62781	0.0397951	6.23232	21.7394	3.48817	0.00829486
Id3_ TGATGTATATTAAACTT	NM_008321	0	2.20417	2.20417	0.296957	14.1049	0	-14.1049	0.000336232	12.4646	26.5704	2.13166	0.0436794
Ide_ TACGTACTCAGGCTTCC	NM_031156	1.24042	1.10209	-1.12552	0.911524	1.17541	0	-1.17541	0.525236	6.23232	0	-6.23232	0.0284061
Idh2_ GTGCCATATTTAGCTAC	NM_173011	28.5296	9.91878	-2.87632	0.00500039	15.2803	7.41299	-2.06128	0.143446	12.4646	14.4929	1.16272	0.734423
Ier3ip1_ TTTCAGCAGGCTCATCT	NM_025409	7.44251	2.20417	-3.37655	0.128142	24.6835	9.88399	-2.49732	0.0231624	11.2182	15.7007	1.39958	0.449252
Ier5_ AAAGCTACGACCGCACC	NM_010500	2.48084	5.51043	2.2212	0.373504	1.17541	8.64849	7.35787	0.0325565	4.98585	3.62323	-1.37608	0.692332
Ifngr2_ CCTTTATTCCCAGCACT	NM_008338	0	9.91878	9.91878	0.00346662	1.17541	2.471	2.10225	0.588086	2.49293	3.62323	1.45341	0.71731
Ift27_ GTTTTCAATAAAATGAG	NM_025931	24.8084	5.51043	-4.50207	0.000899743	21.1573	9.88399	-2.14056	0.0699807	6.23232	20.5316	3.29439	0.0131278
Igfbp4_ AAGTCACCAGGATGACT	NM_010517	0	5.51043	5.51043	0.0440916	2.35081	1.2355	-1.90272	0.662846	2.49293	2.41549	-1.03206	0.970424
Igfbpl1_ GGTAAACAATGTGTGAT	NM_018741	7.44251	1.10209	-6.75311	0.0480277	4.70162	3.7065	-1.26848	0.781732	6.23232	7.24646	1.16272	0.817441
Igsf8_ TTGTAGGAAGTCCAGTT	NM_080419	16.1254	12.1229	-1.33016	0.485643	11.7541	11.1195	-1.05707	0.912566	24.9293	9.66195	-2.58015	0.0192987
Ik_ TTCCATTAAATGTAGTT	NM_011879	12.4042	4.40834	-2.81379	0.07324	18.8065	3.7065	-5.07393	0.00366268	8.72524	12.0774	1.3842	0.523801
Ikbkap_ TAGGCAGTTAGTGCTGC	NM_026079	2.48084	11.0209	4.4424	0.0381525	2.35081	2.471	1.05112	0.953284	1.24646	2.41549	1.93787	0.64885
Il17rd_ GCTGACATTTGTAAGAT	NM_134437	ND	ND	ND	NA	1.17541	0	-1.17541	0.525236	1.24646	8.45421	6.78256	0.0437149
Ilkap_ GTTGTAAATAAAGGTTT	NM_023343	21.0871	11.0209	-1.91338	0.101	17.6311	6.17749	-2.85409	0.0353738	12.4646	6.03872	-2.06412	0.187883
Ilvbl_ CAGTTGTGGTCAACATC	NM_173751	6.20209	0	-6.20209	0.0216891	1.17541	1.2355	1.05112	0.96262	1.24646	1.20774	-1.03206	0.976337
Immp1l_ AACTTAATAAACTATTT	NM_028260	7.44251	3.30626	-2.25104	0.25541	9.40325	0	-9.40325	0.00487517	3.73939	9.66195	2.58383	0.161859
Immt_ GACAATTCTGAGATTGC	NM_029673	0	1.10209	1.10209	0.560796	5.87703	0	-5.87703	0.0362246	0	1.20774	1.20774	0.515901
Incenp_ CCTGGGGAAGAACCAGG	NM_016692	14.885	3.30626	-4.50207	0.0111719	4.70162	1.2355	-3.80545	0.243001	0	7.24646	7.24646	0.0174344
Ing1_ TCAGCGAGTGTCAGACT	NM_011919	8.68292	1.10209	-7.87863	0.0251379	7.05243	7.41299	1.05112	0.926994	8.72524	6.03872	-1.44488	0.542036
Insig1_ TCCGTGCTAAGTTTGCA	NM_153526	1.24042	9.91878	7.99632	0.0197762	1.17541	1.2355	1.05112	0.96262	2.49293	2.41549	-1.03206	0.970424
Ints12_ GAGATGGGGTTGGCCTG	NM_027927	4.96167	5.51043	-0.900414	0.902819	2.35081	1.2355	-1.90272	0.662846	0	6.03872	6.03872	0.0343273
Ints9_ ACAGACATCCTTTCCTA	NM_153414	4.96167	0	-4.96167	0.0461006	2.35081	0	-2.35081	0.269164	ND	ND	ND	NA
Itgb3bp_ CTCCTTAAAAAGTGAAG	NM_026348	9.92334	3.30626	-3.00138	0.0968563	9.40325	1.2355	-7.61089	0.0262666	0	2.41549	2.41549	0.26202
Itm2a_ TAATGATTCTTTCTCAC	NM_008409	3.72125	0	-3.72125	0.0979876	5.87703	0	-5.87703	0.0362246	1.24646	4.83098	3.87575	0.233893
Itm2b_ TAAGTAGCAAACAGGGC	NM_008410	99.2334	54.0022	-1.83758	0.000666506	55.2441	29.652	-1.86308	0.0117039	33.6545	67.6337	2.00965	0.00228661
Itm2b_ TTACTAATTTGTATAGC	NM_008410	34.7317	13.225	-2.62621	0.00369108	22.3327	4.94199	-4.51897	0.00230761	17.4505	38.6478	2.21471	0.0108599
Jun_ CTAACGCAGCAGTTGCA	NM_010591	7.44251	1.10209	-6.75311	0.0480277	ND	ND	ND	NA	12.4646	3.62323	-3.4402	0.0500763
Jund_ CGCGGACTAGCTGCGGT	NM_010592	6.20209	7.7146	-0.803941	0.737495	1.17541	9.88399	8.409	0.0174675	2.49293	0	-2.49293	0.238353
Katnb1_ GTTGCCAGCCTGCTGAC	NM_028805	4.96167	3.30626	-1.50069	0.601628	1.17541	12.355	10.5112	0.00491015	2.49293	2.41549	-1.03206	0.970424
Kcne1l_ CTCTAGCCTTCTGGGAA	NM_021487	1.24042	0	-1.24042	0.442691	5.87703	0	-5.87703	0.0362246	2.49293	1.20774	-2.06412	0.601524
Kcne2_ TTGTGTGTGTAATACAA	NM_134110	ND	ND	ND	NA	1.17541	3.7065	3.15337	0.34462	3.73939	14.4929	3.87575	0.0250344
Kctd13_ GTACATTCCAGCATTTC	NM_172747	3.72125	13.225	3.55392	0.0384191	1.17541	1.2355	1.05112	0.96262	12.4646	4.83098	-2.58015	0.104682
Kif3c_ TTCTCATCACTGTTCCC	NM_008445	0	7.7146	7.7146	0.0123632	2.35081	2.471	1.05112	0.953284	3.73939	1.20774	-3.09618	0.35559
Kif5b_ CTGTAAATGTGTTTAAA	NM_008448	1.24042	4.40834	3.55392	0.279139	9.40325	0	-9.40325	0.00487517	2.49293	7.24646	2.90681	0.195713
Kif5c_ TACCGTACCGGGACAGC	NM_008449	8.68292	1.10209	-7.87863	0.0251379	4.70162	0	-4.70162	0.0706873	4.98585	2.41549	-2.06412	0.427652
Klc1_ TGCTGCACGTCCCTGTC	NM_008450	2.48084	12.1229	4.88664	0.0232419	1.17541	3.7065	3.15337	0.34462	16.204	6.03872	-2.68335	0.0543705
Klf13_ CTGCAGCGGCGCGGCGG	NM_021366	3.72125	4.40834	-0.844138	0.859085	0	7.41299	7.41299	0.0130944	7.47878	2.41549	-3.09618	0.164642
Klhdc10_ TGAGCAGGACAGCTTTC	NM_029742	4.96167	3.30626	-1.50069	0.601628	2.35081	1.2355	-1.90272	0.662846	8.72524	1.20774	-7.22441	0.0348302
Krt18_ CAAACTGTGCAGAAGAC	NM_010664	ND	ND	ND	NA	1.17541	2.471	2.10225	0.588086	1.24646	8.45421	6.78256	0.0437149
Krtcap2_ GTTGGTCTGTACTACAT	NM_025327	18.6063	15.4292	-1.20591	0.611088	24.6835	9.88399	-2.49732	0.0231624	11.2182	21.7394	1.93787	0.103714
Lace1_ GACCATCCCTCCCTCCC	NM_145743	ND	ND	ND	NA	0	7.41299	7.41299	0.0130944	2.49293	7.24646	2.90681	0.195713
Laptm4a_ CTTCTCATTTGTACGTT	NM_008640	31.0104	28.6542	-1.08223	0.772001	83.4538	19.768	-4.22167	4.74795e-09	34.901	61.5949	1.76485	0.0144276
Lars_ CAAATTGGAGAGTCGGG	NM_134137	8.68292	6.61252	-1.3131	0.62361	5.87703	0	-5.87703	0.0362246	4.98585	1.20774	-4.12824	0.204307
Lgals1_ GCGGCGGATGGAGACTT	NM_008495	4.96167	8.81669	-0.562759	0.370732	8.22784	24.71	3.00321	0.00860699	9.97171	10.8697	1.09005	0.867579
Lhfpl4_ AGAGGCTTCTGGGGGCC	NM_177763	1.24042	6.61252	5.33088	0.100239	1.17541	11.1195	9.46012	0.0092937	3.73939	7.24646	1.93787	0.370246
Lhx2_ CGCACCTCCTTCAAGCA	NM_010710	11.1638	36.3688	3.25776	0.000719866	12.9295	30.8875	2.38892	0.0132906	6.23232	4.83098	-1.29007	0.7154
Lin52_ GTGGGAACAATGCCATA	NM_173756	ND	ND	ND	NA	5.87703	0	-5.87703	0.0362246	2.49293	3.62323	1.45341	0.71731
Lman2_ ACACCTTCCTAGCTGTA	NM_025828	1.24042	2.20417	-0.562759	0.716087	1.17541	11.1195	9.46012	0.0092937	0	2.41549	2.41549	0.26202
Lmo1_ ATCTTGTGCCAGGTGGA	NM_057173	2.48084	14.3271	5.77512	0.00840235	8.22784	17.297	2.10225	0.105959	1.24646	1.20774	-1.03206	0.976337
Loxl1_ GTGTCTGTTGTTGGTTC	NM_010729	1.24042	1.10209	-1.12552	0.911524	1.17541	0	-1.17541	0.525236	7.47878	0	-7.47878	0.013979
Lrfn3_ ATCATAGCGCTGGGAGG	NM_175478	0	5.51043	5.51043	0.0440916	0	6.17749	6.17749	0.0268582	2.49293	0	-2.49293	0.238353
Lrrc16b_ TGCCTCATAAGGACTCA	NM_001024645	1.24042	9.91878	7.99632	0.0197762	1.17541	1.2355	1.05112	0.96262	4.98585	1.20774	-4.12824	0.204307
Lrrc40_ CTTCGTGTTCATAATAA	NM_024194	7.44251	0	-7.44251	0.0102041	1.17541	2.471	2.10225	0.588086	0	4.83098	4.83098	0.0675882
Lrrc41_ CCTTTATTCCTTTCTTT	NM_153521	7.44251	2.20417	-3.37655	0.128142	9.40325	1.2355	-7.61089	0.0262666	1.24646	9.66195	7.75149	0.0244154
Lrrn1_ GTAATTGTTACTATATT	NM_008516	6.20209	0	-6.20209	0.0216891	2.35081	0	-2.35081	0.269164	0	3.62323	3.62323	0.133077
Lsm12_ TACGCAAAATAGTTGAA	NM_172947	11.1638	2.20417	-5.06483	0.0230773	1.17541	2.471	2.10225	0.588086	2.49293	2.41549	-1.03206	0.970424
Lsmd1_ GTACCAGGACACCACAT	NM_030083	13.6446	4.40834	-3.09517	0.0448289	12.9295	11.1195	-1.16278	0.749412	12.4646	10.8697	-1.14673	0.768687
Luc7l3_ GGCTATGCCAAAATTAA	NM_026313	1.24042	0	-1.24042	0.442691	4.70162	2.471	-1.90272	0.495028	0	7.24646	7.24646	0.0174344
Lypla2_ TGGTTTTGGGTGTTTTT	NM_011942	14.885	4.40834	-3.37655	0.0270066	2.35081	6.17749	2.62781	0.257564	13.7111	4.83098	-2.83816	0.0668634
Mad2l1_ CTAATTATTTGATTTTG	NM_019499	9.92334	2.20417	-4.50207	0.0415221	9.40325	0	-9.40325	0.00487517	1.24646	1.20774	-1.03206	0.976337
Maged1_ CAAAATACATTTATTTG	NM_019791	78.1463	36.3688	-2.14872	0.00026405	69.3489	23.4745	-2.95423	1.16209e-05	44.8727	97.8273	2.18011	5.74509e-05
Malat1_ AAGGCTTATTTAAACAG	NR_002847	6.20209	4.40834	-1.4069	0.613516	32.9114	8.64849	-3.80545	0.000542375	8.72524	27.7781	3.18365	0.00438032
Map1lc3b_ CAAGTGCACTCAGCTTG	NM_026160	19.8467	11.0209	-1.80083	0.142981	28.2097	9.88399	-2.85409	0.00701766	4.98585	18.1162	3.63351	0.0143632
Map1lc3b_ CAGCTGTCTTTGCTAAC	NM_026160	37.2125	26.4501	-1.4069	0.21177	56.4195	19.768	-2.85409	0.000115972	39.8868	28.9859	-1.37608	0.238298
Map2k2_ CATTTGAAAACCAAACA	NM_023138	12.4042	3.30626	-3.75173	0.0338938	7.05243	11.1195	1.57669	0.395896	7.47878	16.9084	2.26085	0.0913958
Map2k6_ AAAGTCACTTGTATCAC	NM_011943	1.24042	0	-1.24042	0.442691	5.87703	0	-5.87703	0.0362246	0	1.20774	1.20774	0.515901
Map4k4_ ACCTTAGGCAGGACTTC	NM_008696	0	5.51043	5.51043	0.0440916	4.70162	4.94199	1.05112	0.938711	0	2.41549	2.41549	0.26202
Map4k4_ CAGACTGCTCTGTTCTC	NM_008696	0	7.7146	7.7146	0.0123632	2.35081	8.64849	3.67894	0.0929125	8.72524	3.62323	-2.40814	0.206862
Mapk1ip1l_ TATGTTTATACTGTAAG	NM_178684	9.92334	2.20417	-4.50207	0.0415221	1.17541	3.7065	3.15337	0.34462	0	3.62323	3.62323	0.133077
Mapre1_ CTCTGTGGAATTCAGAG	NM_007896	22.3275	7.7146	-2.89419	0.0129806	21.1573	13.5905	-1.55677	0.252971	16.204	15.7007	-1.03206	0.934054
Mapre3_ ACCTCCAGGCACTGGGC	NM_133350	0	6.61252	6.61252	0.0233477	1.17541	3.7065	3.15337	0.34462	2.49293	1.20774	-2.06412	0.601524
Marcks_ AAGTTTGCAAGTCTCCA	NM_008538	11.1638	34.1647	3.06032	0.00162982	10.5787	13.5905	1.28471	0.582004	11.2182	15.7007	1.39958	0.449252
Marcksl1_ TCTCTGACTTGATAAGC	NM_010807	53.338	66.1252	-0.806621	0.28597	39.9638	18.5325	-2.15642	0.0110367	28.6687	25.3626	-1.13035	0.686184
Mat2a_ ACTGCTTGCCCTAAGCA	NM_145569	1.24042	8.81669	7.10784	0.0342669	7.05243	3.7065	-1.90272	0.386171	7.47878	2.41549	-3.09618	0.164642
Matr3_ CTTCTTGAATCTGAAGA	NM_010771	2.48084	1.10209	-2.25104	0.539135	7.05243	0	-7.05243	0.0185637	1.24646	1.20774	-1.03206	0.976337
Matr3_ TATAATCTGTGTTTACT	NM_010771	37.2125	12.1229	-3.06959	0.000782761	31.736	4.94199	-6.42169	3.50239e-05	12.4646	18.1162	1.45341	0.368474
Mbd3_ TGGAGGAGCTTGCCCGA	NM_013595	0	11.0209	11.0209	0.00183567	2.35081	12.355	5.25562	0.017733	12.4646	1.20774	-10.3206	0.00540012
Mcm3ap_ TAGCTGTCTGACGGGAG	NM_019434	9.92334	1.10209	-9.00414	0.0130227	ND	ND	ND	NA	2.49293	2.41549	-1.03206	0.970424
Mcm7_ CTGCACTTTTTTATTCT	NM_008568	38.453	4.40834	-8.72276	3.43359e-07	32.9114	11.1195	-2.95979	0.00274996	7.47878	10.8697	1.45341	0.493956
Mcmbp_ AACGGCCTGCTCTCAGC	NM_145955	1.24042	2.20417	-0.562759	0.716087	0	6.17749	6.17749	0.0268582	2.49293	0	-2.49293	0.238353
Mdh1_ TTGTTAGTGCTGCAATC	NM_008618	53.338	18.7355	-2.8469	0.000125424	54.0687	21.0035	-2.57427	0.000481905	22.4363	50.7253	2.26085	0.00280422
Mdh2_ TCTTTGGAACCACTTGA	NM_008617	28.5296	33.0626	-0.862897	0.605194	76.4014	21.0035	-3.63756	1.88319e-07	32.408	26.5704	-1.21971	0.495426
Mea1_ TATCACTCTGTGGAGAA	NM_010787	6.20209	11.0209	-0.562759	0.309916	19.9819	4.94199	-4.04329	0.00618744	18.6969	16.9084	-1.10578	0.787778
Med13l_ CCTGTATGTATCTCTCA	NM_172424	0	5.51043	5.51043	0.0440916	ND	ND	ND	NA	0	1.20774	1.20774	0.515901
Med25_ GACCTCATCTGAACCCA	NM_029365	7.44251	2.20417	-3.37655	0.128142	2.35081	14.826	6.30675	0.00554974	14.9576	14.4929	-1.03206	0.936491
Med28_ CCTCAGGGATCCTTGGC	NM_025895	22.3275	70.5335	3.15904	3.06651e-06	28.2097	12.355	-2.28327	0.0246118	9.97171	13.2852	1.33229	0.549989
Mest_ TAAGTGCGGAATGAATG	NM_008590	8.68292	1.10209	-7.87863	0.0251379	17.6311	8.64849	-2.03863	0.118875	8.72524	10.8697	1.24578	0.676591
Metap1_ ACTTTATTTTAATGATT	NM_175224	2.48084	4.40834	-0.562759	0.555597	2.35081	0	-2.35081	0.269164	0	6.03872	6.03872	0.0343273
Metap2_ TAATTAACCAAGGAAAA	NM_019648	11.1638	12.1229	-0.920878	0.871977	21.1573	2.471	-8.56226	0.000337533	2.49293	8.45421	3.39128	0.120913
Mettl10_ GGAATCAGTACTTAGAT	NM_028095	6.20209	2.20417	-2.81379	0.218312	7.05243	0	-7.05243	0.0185637	1.24646	6.03872	4.84468	0.135684
Mettl3_ GGCTACAGGCCACACCT	NM_019721	0	1.10209	1.10209	0.560796	7.05243	0	-7.05243	0.0185637	4.98585	3.62323	-1.37608	0.692332
Mettl9_ CTAATAAACGTTTTTGG	NM_021554	21.0871	12.1229	-1.73944	0.151275	12.9295	2.471	-5.23249	0.0166589	19.9434	27.7781	1.39285	0.313881
Mex3b_ GTCAAATACTAATATTA	NM_175366	1.24042	1.10209	-1.12552	0.911524	2.35081	0	-2.35081	0.269164	0	7.24646	7.24646	0.0174344
Mfng_ AAGGAAAGGCCAAGACA	NM_008595	12.4042	3.30626	-3.75173	0.0338938	10.5787	7.41299	-1.42704	0.517648	6.23232	2.41549	-2.58015	0.268844
Mgst3_ TACAGCACAGATCCTGA	NM_025569	2.48084	13.225	5.33088	0.0140305	2.35081	7.41299	3.15337	0.156354	3.73939	7.24646	1.93787	0.370246
Mia1_ GCTGTGGCCCTCCAGGA	NM_019394	ND	ND	ND	NA	3.52622	11.1195	3.15337	0.0761396	3.73939	13.2852	3.55277	0.0407567
Mier2_ GAGCCAGCCACCGGCCC	NM_027422	2.48084	14.3271	5.77512	0.00840235	1.17541	4.94199	4.2045	0.196246	1.24646	1.20774	-1.03206	0.976337
Mis18bp1_ AAAGAAGCAGGATATCC	NM_172578	11.1638	1.10209	-10.1297	0.00668954	2.35081	0	-2.35081	0.269164	2.49293	0	-2.49293	0.238353
Mkrn2_ AACTGCAGAGGGGGCTC	NM_023290	0	5.51043	5.51043	0.0440916	2.35081	3.7065	1.57669	0.641366	1.24646	0	-1.24646	0.484348
Mlc1_ TAGGAGCAAAGTGGCCC	NM_133241	0	1.10209	1.10209	0.560796	4.70162	4.94199	1.05112	0.938711	28.6687	7.24646	-3.95623	0.00106401
Mllt1_ AATAGACACGTCACTGG	NM_022328	0	7.7146	7.7146	0.0123632	3.52622	1.2355	-2.85409	0.406933	2.49293	4.83098	1.93787	0.479415
Mllt11_ GAACAGGCAGATGTTTT	NM_019914	26.0488	19.8376	-1.3131	0.395516	41.1392	13.5905	-3.02706	0.000648367	21.1899	16.9084	-1.25321	0.535803
Mllt4_ GGAAGACAGATGCACAG	NM_010806	0	8.81669	8.81669	0.00654664	3.52622	8.64849	2.45262	0.196013	1.24646	1.20774	-1.03206	0.976337
Mmadhc_ CTGAACACATCCATATT	NM_133839	9.92334	3.30626	-3.00138	0.0968563	15.2803	4.94199	-3.09193	0.0399997	6.23232	7.24646	1.16272	0.817441
Mmd_ ATTCTGAACAGTTAGCC	NM_026178	2.48084	15.4292	6.21936	0.00499636	0	2.471	2.471	0.231768	2.49293	2.41549	-1.03206	0.970424
Mmd2_ GACACTGGCTGAGTATT	NM_175217	7.44251	3.30626	-2.25104	0.25541	8.22784	8.64849	1.05112	0.921796	26.1757	8.45421	-3.09618	0.0063213
Mmp14_ GGACGCCCAAGCGACTG	NM_008608	7.44251	4.40834	-1.68828	0.423889	2.35081	17.297	7.35787	0.0016803	1.24646	7.24646	5.81362	0.0774922
Mnat1_ GAAGAGGTTTATTTTTT	NM_008612	3.72125	3.30626	-1.12552	0.871271	3.52622	0	-3.52622	0.137936	0	6.03872	6.03872	0.0343273
Mnat1_ GACGACCAGGGCTGCCC	NM_008612	4.96167	0	-4.96167	0.0461006	4.70162	3.7065	-1.26848	0.781732	1.24646	1.20774	-1.03206	0.976337
Mphosph8_ AAGTGCGAGGGAGGTAA	NM_023773	6.20209	3.30626	-1.87586	0.398652	8.22784	0	-8.22784	0.00951322	3.73939	6.03872	1.61489	0.539357
Mrpl13_ TTAATAAAATGCTTATT	NM_026759	32.2509	5.51043	-5.85269	2.8496e-05	36.4376	8.64849	-4.21317	0.000131074	7.47878	22.9471	3.0683	0.0117557
Mrpl17_ CAGCAGTCCTCCTGTCC	NM_025301	0	9.91878	9.91878	0.00346662	7.05243	3.7065	-1.90272	0.386171	4.98585	4.83098	-1.03206	0.961188
Mrpl17_ CGTATGGCTGACTTCTG	NM_025301	19.8467	19.8376	-1.00046	0.988299	12.9295	12.355	-1.0465	0.924994	2.49293	12.0774	4.84468	0.0259815
Mrpl18_ AGATGTATTTAAGGAAA	NM_026310	13.6446	5.51043	-2.47614	0.0876023	12.9295	1.2355	-10.465	0.00449465	2.49293	9.66195	3.87575	0.0734253
Mrpl23_ GGCAGACCTTCACTTTC	NM_011288	32.2509	33.0626	-0.975449	0.935139	14.1049	33.3585	2.36503	0.0106933	36.1474	30.1936	-1.19719	0.511656
Mrpl24_ GGGATCCAGGAGACTCG	NM_026591	4.96167	7.7146	-0.643153	0.511795	2.35081	9.88399	4.2045	0.0542497	17.4505	6.03872	-2.88977	0.0348705
Mrpl28_ TGCCGAGCACACAGTTC	NM_024227	32.2509	27.5522	-1.17054	0.57089	55.2441	34.594	-1.59693	0.0486318	42.3797	41.0633	-1.03206	0.895353
Mrpl30_ CCTCAAGAGCACTGGGG	NM_027098	22.3275	51.7981	2.31992	0.00161126	32.9114	33.3585	1.01358	0.956979	23.6828	12.0774	-1.96091	0.0822944
Mrpl32_ AATAAACTCAGCATATT	NM_029271	12.4042	2.20417	-5.62759	0.012664	7.05243	7.41299	1.05112	0.926994	2.49293	6.03872	2.42234	0.310261
Mrpl33_ GCCTCGGGGGATGTTGG	NM_025796	32.2509	16.5313	-1.9509	0.0368564	39.9638	13.5905	-2.94057	0.000979867	9.97171	41.0633	4.11798	6.43987e-05
Mrpl37_ TCCTGGGACGGTGGTGC	NM_025500	11.1638	4.40834	-2.53242	0.117525	9.40325	22.239	2.36503	0.0384072	9.97171	4.83098	-2.06412	0.242838
Mrpl39_ CTTTAATATATAGGGAC	NM_017404	7.44251	3.30626	-2.25104	0.25541	11.7541	2.471	-4.75681	0.0282316	1.24646	1.20774	-1.03206	0.976337
Mrpl40_ CTGGCCCTAGGAGTCTG	NM_010922	11.1638	1.10209	-10.1297	0.00668954	11.7541	0	-11.7541	0.00128031	3.73939	2.41549	-1.54809	0.658157
Mrpl41_ AGAGAGGCCAAAAGTTT	NM_001031808	22.3275	5.51043	-4.05186	0.00268553	18.8065	14.826	-1.26848	0.544145	9.97171	14.4929	1.45341	0.42436
Mrpl42_ GTACCATCATTAAGGTG	NM_026065	21.0871	2.20417	-9.5669	0.000149166	16.4557	4.94199	-3.32977	0.0254765	0	13.2852	13.2852	0.000589181
Mrpl46_ TGTGGGCCAGTAAGGAA	NM_023331	2.48084	4.40834	-0.562759	0.555597	10.5787	1.2355	-8.56226	0.0146787	3.73939	3.62323	-1.03206	0.965497
Mrpl51_ GGAAGTACAGATAGGAC	NM_025595	19.8467	7.7146	-2.57261	0.0321595	28.2097	8.64849	-3.26181	0.00331431	11.2182	8.45421	-1.32693	0.583003
Mrpl52_ ATCTCAAACCTAAAGGG	NM_026851	50.8571	27.5522	-1.84585	0.0144642	27.0343	17.297	-1.56295	0.190298	29.9151	31.4013	1.04968	0.867832
Mrpl53_ ATACGGAGCAAGAACAC	NM_026744	7.44251	3.30626	-2.25104	0.25541	19.9819	1.2355	-16.1731	0.000116171	4.98585	7.24646	1.45341	0.58497
Mrps12_ TGCTGGGATGGGGTTTG	NM_011885	3.72125	7.7146	2.07312	0.311907	14.1049	13.5905	-1.03785	0.936217	4.98585	21.7394	4.36022	0.00330697
Mrps15_ CAAGGAGCTAGGGGTGG	NM_025544	17.3658	12.1229	-1.43248	0.372857	7.05243	18.5325	2.62781	0.0397951	13.7111	8.45421	-1.62181	0.324044
Mrps18a_ CTGCCCCGGCGGGTCAC	NM_026768	3.72125	16.5313	4.4424	0.00944655	18.8065	13.5905	-1.3838	0.416922	4.98585	7.24646	1.45341	0.58497
Mrps18c_ GCCGCTCTGGTTGCTCT	NM_026826	4.96167	13.225	2.66544	0.0843158	23.5081	8.64849	-2.71818	0.0179781	4.98585	3.62323	-1.37608	0.692332
Mrps23_ GGCACACAGCTCATAGG	NM_024174	9.92334	6.61252	-1.50069	0.455311	3.52622	7.41299	2.10225	0.304385	0	6.03872	6.03872	0.0343273
Mrps5_ TGCTACAGACACAGTGC	NM_029963	3.72125	1.10209	-3.37655	0.305536	0	9.88399	9.88399	0.00311244	2.49293	2.41549	-1.03206	0.970424
Msl1_ TCACTTTTCAAGGATTC	NM_028722	4.96167	0	-4.96167	0.0461006	4.70162	1.2355	-3.80545	0.243001	4.98585	4.83098	-1.03206	0.961188
Msn_ CCCCTTTTACTTAATCT	NM_010833	4.96167	0	-4.96167	0.0461006	ND	ND	ND	NA	1.24646	1.20774	-1.03206	0.976337
Msx1_ CTGGTGCTTCACCAAGG	NM_010835	3.72125	1.10209	-3.37655	0.305536	2.35081	3.7065	1.57669	0.641366	13.7111	28.9859	2.11404	0.0364599
Mt2_ TAACTGACAATAAAAGC	NM_008630	21.0871	7.7146	-2.7334	0.0205601	7.05243	13.5905	1.92706	0.198123	56.0908	91.7885	1.63643	0.00813335
Mtap1b_ CGCCCGCCCGCGGCAAC	NM_008634	11.1638	24.2459	2.17184	0.0461883	4.70162	14.826	3.15337	0.0383902	12.4646	7.24646	-1.7201	0.300567
Mtch1_ TTCTCCTCAGACCATCC	NM_019880	71.9442	59.5127	-1.20889	0.314526	42.3146	66.7169	1.57669	0.0332409	89.7453	78.5034	-1.1432	0.434628
Mtch2_ CTACAAAAAGCGGGAAA	NM_019758	13.6446	1.10209	-12.3807	0.0017298	23.5081	12.355	-1.90272	0.0952291	18.6969	24.1549	1.29192	0.460812
Mthfd1_ TCTATTTACATAGTGAA	NM_138745	4.96167	0	-4.96167	0.0461006	7.05243	1.2355	-5.70817	0.0819174	4.98585	8.45421	1.69564	0.41892
Mtpn_ ATCAGTCTATGAGTCAA	NM_008098	1.24042	0	-1.24042	0.442691	5.87703	0	-5.87703	0.0362246	ND	ND	ND	NA
Mtx2_ TCCTTTGTACTGTTATT	NM_016804	9.92334	2.20417	-4.50207	0.0415221	11.7541	0	-11.7541	0.00128031	3.73939	2.41549	-1.54809	0.658157
Mycl1_ TGGCTCTCAAAAACCAG	NM_008506	6.20209	3.30626	-1.87586	0.398652	5.87703	16.0615	2.73292	0.04956	2.49293	1.20774	-2.06412	0.601524
Mycn_ TTTATGAAAATAAATAG	NM_008709	8.68292	1.10209	-7.87863	0.0251379	5.87703	1.2355	-4.75681	0.14219	4.98585	7.24646	1.45341	0.58497
Myh10_ GGTTTGGAATCTTTGAT	NM_175260	11.1638	4.40834	-2.53242	0.117525	7.05243	2.471	-2.85409	0.205466	2.49293	13.2852	5.32915	0.0151979
Myl12b_ TGCATAATCAGACTGGA	NM_023402	21.0871	8.81669	-2.39173	0.0376139	44.6654	11.1195	-4.01686	3.21167e-05	29.9151	24.1549	-1.23847	0.482736
Myo18a_ CAGCTGCATCCCTGAGA	NM_011586	0	6.61252	6.61252	0.0233477	0	4.94199	4.94199	0.0550896	6.23232	1.20774	-5.1603	0.114969
N4bp2l2_ CTATAAAAAATTGAAAT	NM_201369	4.96167	0	-4.96167	0.0461006	1.17541	0	-1.17541	0.525236	2.49293	1.20774	-2.06412	0.601524
Naa38_ TTGGTACACTGTAATAT	NM_133939	12.4042	2.20417	-5.62759	0.012664	18.8065	1.2355	-15.2218	0.000215385	7.47878	9.66195	1.29192	0.65128
Nans_ GAAGAATCCGTGGAAAG	NM_053179	8.68292	0	-8.68292	0.00480078	7.05243	3.7065	-1.90272	0.386171	11.2182	6.03872	-1.85771	0.273751
Nap1l1_ TTGTTAGAGGGATGCAC	NM_001146707	6.20209	3.30626	-1.87586	0.398652	16.4557	4.94199	-3.32977	0.0254765	4.98585	2.41549	-2.06412	0.427652
Nap1l4_ TAGAGTGTGCTCAGCCT	NM_008672	18.6063	6.61252	-2.81379	0.0266807	28.2097	11.1195	-2.53696	0.0136379	26.1757	24.1549	-1.08366	0.797292
Nbr1_ TTTGAGAAAAGGTATCT	NM_008676	2.48084	1.10209	-2.25104	0.539135	8.22784	1.2355	-6.65953	0.0466176	2.49293	4.83098	1.93787	0.479415
Ncan_ CTTTAGGCTTTTCTGGA	NM_007789	1.24042	9.91878	7.99632	0.0197762	2.35081	9.88399	4.2045	0.0542497	16.204	1.20774	-13.4168	0.000792439
Ncapd2_ GAAATGGCCTTTGCATT	NM_146171	18.6063	5.51043	-3.37655	0.0128949	8.22784	12.355	1.50161	0.416651	9.97171	12.0774	1.21117	0.698402
Ncbp1_ GCTGGAATAAACTGCAG	NM_001033201	9.92334	1.10209	-9.00414	0.0130227	1.17541	2.471	2.10225	0.588086	4.98585	12.0774	2.42234	0.133625
Ncbp2_ TATTAATAAGAGGTCAG	NM_026554	6.20209	0	-6.20209	0.0216891	15.2803	0	-15.2803	0.000172306	1.24646	2.41549	1.93787	0.64885
Ncl_ GAAGATGGAGAAATTGA	NM_010880	13.6446	3.30626	-4.1269	0.0195862	5.87703	9.88399	1.6818	0.371197	4.98585	7.24646	1.45341	0.58497
Ncl_ GTGAAGCTCGCAAAGGC	NM_010880	19.8467	45.1855	2.27673	0.00387247	25.8589	43.2424	1.67224	0.0572131	13.7111	16.9084	1.23319	0.612939
Ncoa5_ CAGTCAGCACTGGGGGC	NM_144892	1.24042	11.0209	8.8848	0.0113356	4.70162	9.88399	2.10225	0.229621	2.49293	3.62323	1.45341	0.71731
Ndn_ TATGCAACCCCACCATA	NM_010882	22.3275	8.81669	-2.53242	0.02457	16.4557	28.4165	1.72685	0.105743	29.9151	37.4401	1.25154	0.414053
Ndufa1_ TTATGAAATGCATAATA	NM_019443	17.3658	6.61252	-2.62621	0.0421969	28.2097	1.2355	-22.8327	1.45472e-06	8.72524	24.1549	2.76839	0.0157812
Ndufa11_ GGCACTGCGGCCGCCCT	NM_027244	23.5679	45.1855	1.91725	0.016974	31.736	51.8909	1.63508	0.0448324	37.3939	68.8414	1.84098	0.005931
Ndufa12_ AACTTGATTAAAATTGT	NM_025551	18.6063	8.81669	-2.11035	0.084551	58.7703	8.64849	-6.79544	7.11955e-09	9.97171	18.1162	1.81676	0.174967
Ndufa2_ CAGAATGTGCTAAGCGG	NM_010885	66.9826	47.3897	-1.41344	0.0895671	88.1554	42.0069	-2.09859	0.00021983	41.1333	33.8168	-1.21636	0.447762
Ndufa3_ CCTGATGTGCCCAGCCA	NM_025348	23.5679	39.6751	-0.594023	0.0648816	76.4014	45.7134	-1.67131	0.0116628	33.6545	45.8943	1.36369	0.219795
Ndufa4_ TTGATTTTTTTTTTTTT	NM_010886	66.9826	8.81669	-7.59725	5.33738e-11	99.9095	50.6554	-1.97234	0.000248154	66.0625	59.1795	-1.11631	0.579332
Ndufa6_ TTAATATTTAACTAGAG	NM_025987	60.7805	22.0417	-2.75752	6.21261e-05	88.1554	11.1195	-7.92801	1.25306e-13	18.6969	27.7781	1.4857	0.236442
Ndufa7_ ACTGCTTTTCCTCCTTG	NM_023202	37.2125	27.5522	-1.35062	0.266244	45.8408	12.355	-3.71031	5.03884e-05	14.9576	24.1549	1.61489	0.191888
Ndufb2_ ACTCGGATGCTGTGCTG	NM_026612	12.4042	27.5522	2.2212	0.0291611	18.8065	8.64849	-2.17454	0.0834644	14.9576	18.1162	1.21117	0.630112
Ndufb5_ GCAAGAGACTGTTTGTC	NM_025316	26.0488	42.9814	-0.606048	0.0629976	32.9114	11.1195	-2.95979	0.00274996	23.6828	16.9084	-1.40065	0.342428
Ndufb6_ TGCTTATACCTATGTGG	NM_001033305	42.1742	23.1438	-1.82227	0.0288708	41.1392	11.1195	-3.69974	0.00012901	8.72524	33.8168	3.87575	0.000444127
Ndufb7_ AAGGAGTTTGAACGTGA	NM_025843	14.885	18.7355	-0.794483	0.55727	21.1573	29.652	1.4015	0.280653	26.1757	12.0774	-2.16732	0.0405421
Ndufb9_ CTTGCAAGTGAGAGTTT	NM_023172	83.108	25.348	-3.27868	1.42996e-07	77.5768	46.9489	-1.65237	0.0126837	67.309	102.658	1.52518	0.0145621
Ndufc1_ GTTAAGTTAAAGAAATA	NM_025523	12.4042	6.61252	-1.87586	0.224005	30.5606	3.7065	-8.24513	1.52789e-05	12.4646	15.7007	1.25962	0.594087
Ndufs7_ GGGAGCTGTGCCAATGG	NM_029272	26.0488	29.7563	-0.875403	0.658757	18.8065	44.4779	2.36503	0.00310386	23.6828	30.1936	1.27492	0.430819
Nedd8_ TGTGCTTCCCTGTCTTA	NM_008683	47.1359	27.5522	-1.71079	0.0355524	82.2784	29.652	-2.7748	4.69936e-06	54.8444	44.6865	-1.22731	0.359704
Nes_ AGACCCCAGGAAAGGAG	NM_016701	8.68292	1.10209	-7.87863	0.0251379	4.70162	2.471	-1.90272	0.495028	4.98585	4.83098	-1.03206	0.961188
Nes_ CCCAGAGGAGCAGCAAT	NM_016701	4.96167	3.30626	-1.50069	0.601628	9.40325	0	-9.40325	0.00487517	2.49293	1.20774	-2.06412	0.601524
Neurod1_ CAGCTTCATCAATTTTT	NM_010894	9.92334	3.30626	-3.00138	0.0968563	17.6311	0	-17.6311	4.52507e-05	2.49293	4.83098	1.93787	0.479415
Neurod2_ AGAGACACCACACACGC	NM_010895	2.48084	17.6334	7.10784	0.00173465	1.17541	6.17749	5.25562	0.109441	4.98585	0	-4.98585	0.0577229
Neurod2_ TACGAGGAGCTCAACGC	NM_010895	8.68292	52.9001	6.09243	8.2569e-08	11.7541	67.9524	5.78119	2.12689e-09	9.97171	3.62323	-2.75216	0.131336
Neurod6_ AAGAAAAAAAATATTAG	NM_009717	18.6063	23.1438	-0.803941	0.531729	19.9819	3.7065	-5.39105	0.00216911	2.49293	6.03872	2.42234	0.310261
Neurog2_ GGAAAGTATGTATTTTT	NM_009718	45.8955	16.5313	-2.77628	0.000483165	27.0343	4.94199	-5.47033	0.000296352	2.49293	2.41549	-1.03206	0.970424
Nfkbia_ GAAGTCATTGGTCAGGT	NM_010907	4.96167	7.7146	-0.643153	0.511795	1.17541	12.355	10.5112	0.00491015	3.73939	3.62323	-1.03206	0.965497
Nhp2_ AAGAATATCAGGAGACC	NM_026631	24.8084	49.5939	1.99908	0.00836738	47.0162	19.768	-2.3784	0.00238021	14.9576	10.8697	-1.37608	0.475995
Nicn1_ GCACACACCTTTCATCT	NM_025449	3.72125	1.10209	-3.37655	0.305536	3.52622	1.2355	-2.85409	0.406933	8.72524	0	-8.72524	0.00687922
Nipa2_ GTTGTATAGTAGCTTAG	NM_023647	4.96167	0	-4.96167	0.0461006	3.52622	1.2355	-2.85409	0.406933	1.24646	0	-1.24646	0.484348
Nipsnap1_ ACTGGCTGTTAGGAGGT	NM_008698	4.96167	7.7146	-0.643153	0.511795	10.5787	0	-10.5787	0.00249834	4.98585	2.41549	-2.06412	0.427652
Nit2_ TTAATTCTATCAATGAT	NM_023175	4.96167	0	-4.96167	0.0461006	4.70162	0	-4.70162	0.0706873	1.24646	0	-1.24646	0.484348
Nkain1_ CAGGTTGGTTGATTAAA	NM_025998	9.92334	5.51043	-1.80083	0.305781	11.7541	2.471	-4.75681	0.0282316	13.7111	14.4929	1.05702	0.900274
Nme3_ GCAGCGACTCGGTGGAA	NM_019730	11.1638	8.81669	-1.26621	0.624944	9.40325	29.652	3.15337	0.00289519	16.204	18.1162	1.118	0.775829
Nme4_ TCCTTGTGTACAAAAGT	NM_019731	4.96167	2.20417	-2.25104	0.362056	8.22784	1.2355	-6.65953	0.0466176	0	4.83098	4.83098	0.0675882
Nme6_ GGTGTTCAGGAAGGATG	NM_018757	11.1638	5.51043	-2.02593	0.206094	16.4557	3.7065	-4.43969	0.0102108	0	3.62323	3.62323	0.133077
Nob1_ TGACTGCCGTGCCTGTG	NM_026277	0	4.40834	4.40834	0.0832661	1.17541	9.88399	8.409	0.0174675	7.47878	1.20774	-6.19235	0.0636773
Nol7_ CATAGTTTAAGATTACT	NM_023554	8.68292	8.81669	-0.984828	0.993081	8.22784	1.2355	-6.65953	0.0466176	3.73939	6.03872	1.61489	0.539357
Nol7_ GTGCAGCTCCGGCCCCG	NM_023554	0	4.40834	4.40834	0.0832661	1.17541	8.64849	7.35787	0.0325565	1.24646	1.20774	-1.03206	0.976337
Nono_ CAGCATCACCTTATTAA	NM_023144	33.4913	16.5313	-2.02593	0.0259952	34.0868	24.71	-1.37947	0.272444	21.1899	37.4401	1.76688	0.0574015
Nop10_ CCAGGTTATTAAAGATA	NM_025403	33.4913	12.1229	-2.76263	0.00306376	57.5949	6.17749	-9.32334	6.48143e-10	8.72524	21.7394	2.49155	0.0353695
Nop56_ AATGATAAAACCCCAAT	NM_024193	3.72125	0	-3.72125	0.0979876	1.17541	3.7065	3.15337	0.34462	9.97171	0	-9.97171	0.00338535
Nop58_ CTTACGATTCAGTTGGG	NM_018868	9.92334	2.20417	-4.50207	0.0415221	1.17541	1.2355	1.05112	0.96262	1.24646	1.20774	-1.03206	0.976337
Nop58_ TACCAGCACAGCAGTTC	NM_018868	4.96167	3.30626	-1.50069	0.601628	1.17541	9.88399	8.409	0.0174675	3.73939	6.03872	1.61489	0.539357
Notch1_ CCTAATAGATATGACCA	NM_008714	7.44251	1.10209	-6.75311	0.0480277	2.35081	0	-2.35081	0.269164	1.24646	2.41549	1.93787	0.64885
Npepps_ GGAACCGACCAGGAAGG	NM_008942	3.72125	1.10209	-3.37655	0.305536	2.35081	2.471	1.05112	0.953284	0	6.03872	6.03872	0.0343273
Npr2_ CATAGACACAAACCCCC	NM_173788	0	5.51043	5.51043	0.0440916	2.35081	1.2355	-1.90272	0.662846	1.24646	3.62323	2.90681	0.395032
Nr1h2_ CACCTTGAGTGGAGAGA	NM_009473	18.6063	11.0209	-1.68828	0.199162	25.8589	12.355	-2.093	0.0494325	2.49293	18.1162	7.26703	0.00163906
Nr2c2_ AGGTTTATACTATTAAA	NM_011630	3.72125	3.30626	-1.12552	0.871271	5.87703	0	-5.87703	0.0362246	6.23232	6.03872	-1.03206	0.95731
Nr2e1_ CTTTCTTCTCCTTCGTA	NM_152229	4.96167	0	-4.96167	0.0461006	2.35081	0	-2.35081	0.269164	ND	ND	ND	NA
Nras_ GGGTTTGCATTCCTAGG	NM_010937	3.72125	3.30626	-1.12552	0.871271	0	2.471	2.471	0.231768	6.23232	0	-6.23232	0.0284061
Nrm_ TTTCCACCTCAGGGAGC	NM_134122	13.6446	3.30626	-4.1269	0.0195862	3.52622	4.94199	1.4015	0.672751	1.24646	1.20774	-1.03206	0.976337
Nsg2_ GGGACCTAGGCTCCGAT	NM_008741	3.72125	7.7146	2.07312	0.311907	10.5787	11.1195	1.05112	0.912328	33.6545	9.66195	-3.4832	0.000857549
Nsmce4a_ GTTGTCTTTGATTAAAG	NM_001162855	12.4042	14.3271	-0.865783	0.749818	8.22784	1.2355	-6.65953	0.0466176	7.47878	7.24646	-1.03206	0.953756
Nt5c3_ GACTCTTATGATATTGT	NM_026004	2.48084	2.20417	-1.12552	0.889533	5.87703	0	-5.87703	0.0362246	1.24646	1.20774	-1.03206	0.976337
Nt5dc2_ GCCCACATCCGCTGAGG	NM_027289	68.223	20.9396	-3.25808	2.09991e-06	21.1573	18.5325	-1.14163	0.713469	12.4646	32.6091	2.61613	0.00683749
Nubp1_ CTGAGACCCTCATCAGT	NM_011955	7.44251	1.10209	-6.75311	0.0480277	1.17541	0	-1.17541	0.525236	0	1.20774	1.20774	0.515901
Nubp2_ TCTGGAACAAGCAGTAT	NM_011956	7.44251	3.30626	-2.25104	0.25541	12.9295	3.7065	-3.48833	0.0443348	2.49293	6.03872	2.42234	0.310261
Nudcd2_ GAAAAATATTTTTTTTG	NM_026023	4.96167	0	-4.96167	0.0461006	5.87703	0	-5.87703	0.0362246	0	6.03872	6.03872	0.0343273
Nudcd3_ GCCCGCCAGGATGATGA	NM_173748	2.48084	0	-2.48084	0.208274	3.52622	0	-3.52622	0.137936	6.23232	0	-6.23232	0.0284061
Nudt14_ TTCTACGCGGAGGTGAC	NM_025399	3.72125	4.40834	-0.844138	0.859085	2.35081	12.355	5.25562	0.017733	0	1.20774	1.20774	0.515901
Nudt16l1_ GGGGCCTCTGTGAAGCT	NM_025839	18.6063	12.1229	-1.5348	0.280881	19.9819	16.0615	-1.24409	0.563466	13.7111	28.9859	2.11404	0.0364599
Nudt21_ TGGCAGTGTTCATTAGC	NM_026623	43.4146	25.348	-1.71274	0.0433575	34.0868	16.0615	-2.12227	0.0213235	13.7111	26.5704	1.93787	0.0707915
Nup210_ TGTGATCCTTTGAGGCT	NM_018815	11.1638	1.10209	-10.1297	0.00668954	0	2.471	2.471	0.231768	2.49293	1.20774	-2.06412	0.601524
Nxf1_ GTGCCAGGAAGCCAAAG	NM_016813	11.1638	8.81669	-1.26621	0.624944	4.70162	8.64849	1.83947	0.34131	0	8.45421	8.45421	0.00885474
Obfc2b_ ATCCAGGCGTCTCTGCC	NM_027257	7.44251	25.348	3.40584	0.00407517	9.40325	9.88399	1.05112	0.916925	6.23232	4.83098	-1.29007	0.7154
Odc1_ ATACTAACGTGTGCCCC	NM_013614	12.4042	28.6542	2.31005	0.0207443	14.1049	28.4165	2.01466	0.04625	18.6969	16.9084	-1.10578	0.787778
Olig1_ CCATCGGTGTTCGGACT	NM_016968	ND	ND	ND	NA	0	8.64849	8.64849	0.006384	1.24646	3.62323	2.90681	0.395032
Orai2_ ATTGGTGTCTTTTGGGA	NM_178751	0	3.30626	3.30626	0.157246	ND	ND	ND	NA	6.23232	0	-6.23232	0.0284061
Ormdl2_ GGGTTCGTCTCTTTGGA	NM_024180	1.24042	3.30626	2.66544	0.453167	8.22784	3.7065	-2.21984	0.260313	1.24646	8.45421	6.78256	0.0437149
Osgep_ ACGCCACAATAAAAATT	NM_133676	14.885	2.20417	-6.75311	0.00369603	10.5787	9.88399	-1.07028	0.898639	4.98585	14.4929	2.90681	0.056975
Ostc_ AGAATGAAATTGCCGGG	NM_025509	7.44251	1.10209	-6.75311	0.0480277	2.35081	3.7065	1.57669	0.641366	1.24646	1.20774	-1.03206	0.976337
Ostc_ ATGTATGAAAGGAGCAG	NM_025509	29.77	8.81669	-3.37655	0.00150834	36.4376	3.7065	-9.83074	8.55451e-07	8.72524	33.8168	3.87575	0.000444127
Ostf1_ GCCACCAACGCTGCCTG	NM_017375	0	5.51043	5.51043	0.0440916	1.17541	0	-1.17541	0.525236	0	2.41549	2.41549	0.26202
Ostm1_ TGCAAAGTGAGTGAAGT	NM_172416	2.48084	7.7146	3.10968	0.157411	0	6.17749	6.17749	0.0268582	1.24646	1.20774	-1.03206	0.976337
Otub1_ TTTTATTAAAGGGGATG	NM_134150	19.8467	11.0209	-1.80083	0.142981	25.8589	3.7065	-6.97665	0.000144631	12.4646	14.4929	1.16272	0.734423
Otx1_ GTCCCCATCCTGTTGCT	NM_011023	3.72125	5.51043	-0.675311	0.630632	2.35081	11.1195	4.73006	0.0312114	2.49293	0	-2.49293	0.238353
Oxct1_ CCAATGCAGCAGATTTC	NM_024188	6.20209	0	-6.20209	0.0216891	10.5787	7.41299	-1.42704	0.517648	2.49293	9.66195	3.87575	0.0734253
P4hb_ GCCTGTGGCCTGTGTGA	NM_011032	23.5679	20.9396	-1.12552	0.710279	14.1049	28.4165	2.01466	0.04625	13.7111	15.7007	1.14511	0.749596
Pa2g4_ CGGATAACCAGTGGTCC	NM_011119	53.338	25.348	-2.10423	0.00326505	12.9295	30.8875	2.38892	0.0132906	17.4505	19.3239	1.10736	0.78731
Pa2g4_ GCATTAAAATAAATTTG	NM_011119	7.44251	3.30626	-2.25104	0.25541	3.52622	1.2355	-2.85409	0.406933	1.24646	8.45421	6.78256	0.0437149
Pabpn1_ GTATTCCCCTTACTAAA	NM_019402	6.20209	2.20417	-2.81379	0.218312	9.40325	1.2355	-7.61089	0.0262666	6.23232	7.24646	1.16272	0.817441
Pafah1b2_ CACTGCCGTCAGGACGG	NM_008775	1.24042	9.91878	7.99632	0.0197762	1.17541	1.2355	1.05112	0.96262	1.24646	0	-1.24646	0.484348
Paip2_ ACTATAGTCTGCAGCAC	NM_026420	6.20209	18.7355	3.02083	0.0228494	18.8065	4.94199	-3.80545	0.0100103	4.98585	6.03872	1.21117	0.793025
Paip2_ CTTAATAAAAGTGCTGA	NM_026420	6.20209	1.10209	-5.62759	0.0905988	12.9295	2.471	-5.23249	0.0166589	2.49293	7.24646	2.90681	0.195713
Paip2b_ GCTTAAAAATAAATGGT	NM_146169	11.1638	1.10209	-10.1297	0.00668954	4.70162	2.471	-1.90272	0.495028	3.73939	6.03872	1.61489	0.539357
Pak1ip1_ TCCCTGTGAGAAGAAAA	NM_026550	7.44251	0	-7.44251	0.0102041	7.05243	6.17749	-1.14163	0.842657	4.98585	6.03872	1.21117	0.793025
Pak7_ CAGGGTACCACATAGGA	NM_172858	1.24042	0	-1.24042	0.442691	1.17541	0	-1.17541	0.525236	6.23232	0	-6.23232	0.0284061
Pam_ GTAGCGCTCAAAGCCCT	NM_013626	1.24042	20.9396	16.8811	6.25477e-05	2.35081	1.2355	-1.90272	0.662846	2.49293	0	-2.49293	0.238353
Pank3_ CTTTTTATACCCTACTT	NM_145962	3.72125	0	-3.72125	0.0979876	9.40325	0	-9.40325	0.00487517	4.98585	3.62323	-1.37608	0.692332
Papola_ ATAAAACAGAGACAAAG	NM_011112	4.96167	0	-4.96167	0.0461006	2.35081	0	-2.35081	0.269164	0	1.20774	1.20774	0.515901
Papola_ TTGATCGAAGTGACTTT	NM_011112	4.96167	0	-4.96167	0.0461006	12.9295	2.471	-5.23249	0.0166589	2.49293	0	-2.49293	0.238353
Papss1_ GCTGAGTAACAGAGGGG	NM_011863	8.68292	11.0209	-0.787863	0.651475	3.52622	14.826	4.2045	0.0163176	4.98585	2.41549	-2.06412	0.427652
Parp1_ CTGCACTGGGGCAGGCC	NM_007415	1.24042	14.3271	11.5502	0.00206779	2.35081	8.64849	3.67894	0.0929125	8.72524	7.24646	-1.20407	0.744648
Parp1_ GGATAGCCAAAAGAAGG	NM_007415	12.4042	0	-12.4042	0.00049994	7.05243	6.17749	-1.14163	0.842657	2.49293	3.62323	1.45341	0.71731
Pbk_ CGCCCTGGGACTTGAGA	NM_023209	24.8084	12.1229	-2.0464	0.0532891	43.49	8.64849	-5.02863	6.73608e-06	3.73939	10.8697	2.90681	0.103833
Pbrm1_ AGTCATCAGGATGACGA	NM_001081251	ND	ND	ND	NA	8.22784	0	-8.22784	0.00951322	1.24646	1.20774	-1.03206	0.976337
Pbrm1_ TATGTATCATATGTTTG	NM_001081251	7.44251	0	-7.44251	0.0102041	4.70162	1.2355	-3.80545	0.243001	3.73939	4.83098	1.29192	0.761337
Pcbp1_ GATTTTATTTTCTGTTT	NM_011865	24.8084	12.1229	-2.0464	0.0532891	17.6311	3.7065	-4.75681	0.00613999	18.6969	22.9471	1.22732	0.561047
Pdcd6_ TGCCTTACTTTTTAAAA	NM_011051	6.20209	4.40834	-1.4069	0.613516	21.1573	7.41299	-2.85409	0.0204451	11.2182	7.24646	-1.54809	0.416864
Pdcl3_ TAACTCTATAGAAAGGA	NM_026850	7.44251	9.91878	-0.750345	0.610968	25.8589	1.2355	-20.93	5.12975e-06	4.98585	7.24646	1.45341	0.58497
Pde1b_ CTCTTGGTCTCCCAGGC	NM_008800	22.3275	6.61252	-3.37655	0.00624642	10.5787	13.5905	1.28471	0.582004	19.9434	14.4929	-1.37608	0.408067
Pdia3_ CAGGAGGAGTTCTCGCG	NM_007952	3.72125	16.5313	4.4424	0.00944655	14.1049	13.5905	-1.03785	0.936217	12.4646	7.24646	-1.7201	0.300567
Pdia3_ CTAGTCGAGTTCTTCGC	NM_007952	2.48084	3.30626	-0.750345	0.801225	9.40325	0	-9.40325	0.00487517	1.24646	2.41549	1.93787	0.64885
Pdia4_ CTCTGAATACTGAATAG	NM_009787	3.72125	11.0209	2.9616	0.0928246	9.40325	1.2355	-7.61089	0.0262666	1.24646	6.03872	4.84468	0.135684
Pdzd11_ CCATCCAGTCCTTGTAC	NM_028303	8.68292	9.91878	-0.875403	0.813307	22.3327	6.17749	-3.61517	0.0059614	3.73939	4.83098	1.29192	0.761337
Pea15a_ CACTACTGAGCCTGAGC	NM_011063	6.20209	3.30626	-1.87586	0.398652	9.40325	1.2355	-7.61089	0.0262666	2.49293	2.41549	-1.03206	0.970424
Pebp1_ CTCTTCCCCCCGCCCCC	NM_018858	89.3101	175.232	1.96206	9.99617e-07	94.0325	154.437	1.64238	0.000458924	104.703	114.736	1.09582	0.543271
Pex13_ TTTGTGGGCAGGTGAAC	NM_023651	0	6.61252	6.61252	0.0233477	3.52622	3.7065	1.05112	0.94551	1.24646	2.41549	1.93787	0.64885
Pfdn1_ TACGAAGGTGTAGGAAG	NM_026027	2.48084	1.10209	-2.25104	0.539135	2.35081	0	-2.35081	0.269164	7.47878	0	-7.47878	0.013979
Pfdn1_ TGGGTTAGACCAGGTTA	NM_026027	28.5296	8.81669	-3.23586	0.00246072	24.6835	14.826	-1.66488	0.160551	19.9434	32.6091	1.63508	0.118953
Pfdn2_ GGGGAAGATGAGAAGCC	NM_011070	24.8084	9.91878	-2.50115	0.0188129	11.7541	11.1195	-1.05707	0.912566	12.4646	14.4929	1.16272	0.734423
Pfdn5_ GAAATGATGAGCCAGAA	NM_027044	17.3658	38.573	2.2212	0.00936389	29.3851	67.9524	2.31247	0.00032763	49.8585	38.6478	-1.29007	0.284022
Pfkl_ GCAGACTATGTGTCTGG	NM_008826	13.6446	19.8376	-0.687816	0.339292	10.5787	2.471	-4.28113	0.0473398	2.49293	8.45421	3.39128	0.120913
Pfn1_ GGCTGGGGGCTGGGGCT	NM_011072	100.474	152.088	1.51371	0.00277207	90.5062	113.666	1.25589	0.139947	38.6404	95.4118	2.46923	8.01389e-06
Pfn2_ AAGCGTGCAGCTTGGAG	NM_019410	4.96167	15.4292	3.10968	0.036854	5.87703	18.5325	3.15337	0.0197669	17.4505	12.0774	-1.44488	0.379718
Pgam1_ TTCCAGCTGCTTGACCC	NM_023418	76.9059	40.7772	-1.886	0.00192666	43.49	70.4234	1.6193	0.0214124	54.8444	67.6337	1.23319	0.300338
Pgls_ CACGCCGTGGGCACTTC	NM_025396	21.0871	3.30626	-6.37793	0.000580915	2.35081	12.355	5.25562	0.017733	49.8585	12.0774	-4.12824	8.90027e-06
Pgp_ TTCAAGAAGAAAATGGT	NM_025954	9.92334	0	-9.92334	0.00225864	1.17541	0	-1.17541	0.525236	1.24646	3.62323	2.90681	0.395032
Pgrmc1_ GCACTAGCTGGGTGAGT	NM_016783	14.885	34.1647	2.29524	0.0117621	19.9819	18.5325	-1.07821	0.839049	18.6969	24.1549	1.29192	0.460812
Phb_ ATTGGCTTAAAGTGAAG	NM_008831	13.6446	14.3271	-0.952361	0.919883	21.1573	7.41299	-2.85409	0.0204451	6.23232	14.4929	2.32545	0.110417
Phf5a_ GAGCATCTGGCAGACTG	NM_026737	13.6446	33.0626	2.42313	0.00927048	8.22784	11.1195	1.35145	0.557024	6.23232	4.83098	-1.29007	0.7154
Pias4_ GCGTCCAATCCGTGCAG	NM_021501	1.24042	1.10209	-1.12552	0.911524	1.17541	9.88399	8.409	0.0174675	1.24646	1.20774	-1.03206	0.976337
Pigf_ ATGTGATTGTAGCTTTT	NM_008838	7.44251	0	-7.44251	0.0102041	2.35081	1.2355	-1.90272	0.662846	1.24646	4.83098	3.87575	0.233893
Pip4k2b_ TTAAAAAAGAATCTCCA	NM_054051	ND	ND	ND	NA	1.17541	1.2355	1.05112	0.96262	6.23232	0	-6.23232	0.0284061
Pitrm1_ CATTAAATGACAGCAGT	NM_145131	4.96167	2.20417	-2.25104	0.362056	5.87703	0	-5.87703	0.0362246	2.49293	2.41549	-1.03206	0.970424
Pkm2_ CAATAGAGACCAGCTAT	NM_011099	42.1742	46.2876	-0.911134	0.695129	83.4538	46.9489	-1.77754	0.00363204	28.6687	24.1549	-1.18687	0.577678
Pldn_ ATGCCTTTACTGTTTTC	NM_019788	4.96167	0	-4.96167	0.0461006	3.52622	0	-3.52622	0.137936	ND	ND	ND	NA
Plekhj1_ GGTGCTGGCCTCAGTGC	NM_023900	33.4913	24.2459	-1.38132	0.26001	31.736	33.3585	1.05112	0.852663	13.7111	41.0633	2.9949	0.000787473
Plekho1_ GCTGTGGCTTCGACCTC	NM_023320	1.24042	9.91878	7.99632	0.0197762	5.87703	8.64849	1.47157	0.520012	1.24646	1.20774	-1.03206	0.976337
Plod3_ GACTCAGGGAAAGTGGA	NM_011962	11.1638	1.10209	-10.1297	0.00668954	4.70162	2.471	-1.90272	0.495028	3.73939	3.62323	-1.03206	0.965497
Plp2_ GCGGATTCTGAGCGTCT	NM_019755	7.44251	8.81669	-0.844138	0.778142	7.05243	30.8875	4.37969	0.000317843	6.23232	8.45421	1.35651	0.621324
Pltp_ TCCCCCCACCCTCTGCT	NM_011125	1.24042	1.10209	-1.12552	0.911524	1.17541	11.1195	9.46012	0.0092937	16.204	22.9471	1.41614	0.340312
Pmf1_ TTCTCCCCACATCCGTA	NM_025928	6.20209	0	-6.20209	0.0216891	8.22784	11.1195	1.35145	0.557024	4.98585	4.83098	-1.03206	0.961188
Pmpca_ TTACTGTTGGTGTAGAC	NM_173180	7.44251	4.40834	-1.68828	0.423889	5.87703	2.471	-2.3784	0.323006	0	7.24646	7.24646	0.0174344
Polb_ TACTATAGTCAATAAAC	NM_011130	4.96167	6.61252	-0.750345	0.689391	16.4557	2.471	-6.65953	0.00325265	6.23232	8.45421	1.35651	0.621324
Polr1d_ TACTGTCCTGTAGGAAA	NM_009087	9.92334	2.20417	-4.50207	0.0415221	4.70162	2.471	-1.90272	0.495028	2.49293	7.24646	2.90681	0.195713
Polr2c_ GGGGGAAACACACACCA	NM_009090	34.7317	13.225	-2.62621	0.00369108	19.9819	28.4165	1.42211	0.272592	14.9576	20.5316	1.37266	0.40914
Polr2g_ GAAATGTTGTCTTCTCT	NM_026329	17.3658	9.91878	-1.75081	0.189382	39.9638	9.88399	-4.04329	8.22022e-05	12.4646	32.6091	2.61613	0.00683749
Polr2h_ AACCTGAAGTTGTATAT	NM_145632	7.44251	1.10209	-6.75311	0.0480277	4.70162	1.2355	-3.80545	0.243001	1.24646	7.24646	5.81362	0.0774922
Polr3h_ TTAGGTGGGTGTTGTAC	NM_030229	4.96167	3.30626	-1.50069	0.601628	8.22784	0	-8.22784	0.00951322	9.97171	4.83098	-2.06412	0.242838
Pon2_ AAAGCTCTATGTAAAGG	NM_183308	2.48084	1.10209	-2.25104	0.539135	0	2.471	2.471	0.231768	0	9.66195	9.66195	0.00449722
Ppap2b_ GGTTAAATCTGTGTAGA	NM_080555	7.44251	3.30626	-2.25104	0.25541	1.17541	1.2355	1.05112	0.96262	0	12.0774	12.0774	0.00116006
Ppap2b_ GTGTAGATGCTGCGGCC	NM_080555	13.6446	3.30626	-4.1269	0.0195862	7.05243	14.826	2.10225	0.135975	18.6969	15.7007	-1.19084	0.648323
Ppap2b_ TATTAAATGTGCTTTTT	NM_080555	6.20209	1.10209	-5.62759	0.0905988	8.22784	6.17749	-1.33191	0.645216	7.47878	21.7394	2.90681	0.0181133
Ppdpf_ AAGCAGCAGCCAGTCAT	NM_025598	23.5679	22.0417	-1.06924	0.82719	15.2803	38.3004	2.50653	0.00395253	44.8727	18.1162	-2.47694	0.00219831
Ppia_ GAGCGTTTTGGGTCCAG	NM_008907	520.975	293.155	-1.77713	9.71805e-14	311.483	548.561	1.76113	1.21902e-13	206.913	396.14	1.91453	2.56128e-12
Ppid_ CTCCCTGTTGTGTTTCC	NM_026352	11.1638	11.0209	-1.01297	0.964208	8.22784	2.471	-3.32977	0.128022	12.4646	2.41549	-5.1603	0.0193577
Ppif_ CTGTTCTCAAGAGGGAA	NM_134084	3.72125	0	-3.72125	0.0979876	7.05243	0	-7.05243	0.0185637	1.24646	4.83098	3.87575	0.233893
Ppig_ TTGTTTTTGGGCAAGTG	NM_001081086	1.24042	2.20417	-0.562759	0.716087	7.05243	0	-7.05243	0.0185637	6.23232	6.03872	-1.03206	0.95731
Ppil4_ TGGATTTCAGCCAGTCT	NM_026141	4.96167	0	-4.96167	0.0461006	2.35081	1.2355	-1.90272	0.662846	2.49293	3.62323	1.45341	0.71731
Ppme1_ GACTAGCATCCCCAGTC	NM_028292	4.96167	9.91878	-0.50023	0.262837	5.87703	16.0615	2.73292	0.04956	3.73939	2.41549	-1.54809	0.658157
Ppp1ca_ GCTGGCAGCCAGATCCT	NM_031868	76.9059	38.573	-1.99377	0.000879801	61.1211	51.8909	-1.17788	0.43382	56.0908	45.8943	-1.22218	0.363666
Ppp1cb_ CTTTGTAGTGAAGTATA	NM_172707	3.72125	4.40834	-0.844138	0.859085	10.5787	2.471	-4.28113	0.0473398	3.73939	7.24646	1.93787	0.370246
Ppp1r14b_ AGCAGGGATCCCCGTGC	NM_008889	53.338	49.5939	-1.07549	0.728391	4.70162	16.0615	3.41616	0.0235984	46.1191	18.1162	-2.54575	0.00148858
Ppp1r1a_ GACACTGGATGTTTCTT	NM_021391	9.92334	1.10209	-9.00414	0.0130227	22.3327	8.64849	-2.58227	0.0268245	17.4505	16.9084	-1.03206	0.931705
Ppp1r9a_ GGAGAAACAGCAGTGCC	NM_181595	0	4.40834	4.40834	0.0832661	0	6.17749	6.17749	0.0268582	2.49293	2.41549	-1.03206	0.970424
Ppp1r9b_ CCCTCTGTCAGGTCGTC	NM_172261	0	8.81669	8.81669	0.00654664	1.17541	6.17749	5.25562	0.109441	12.4646	7.24646	-1.7201	0.300567
Ppp2ca_ ACTGTAGATGAGGATAG	NM_019411	4.96167	19.8376	3.99816	0.00622842	11.7541	7.41299	-1.5856	0.38666	1.24646	6.03872	4.84468	0.135684
Prdx1_ ATGTGGTGTGATTCCAG	NM_011034	84.3484	54.0022	-1.56194	0.0166582	85.8046	28.4165	-3.01954	7.16562e-07	18.6969	24.1549	1.29192	0.460812
Prdx2_ GGTGAGCCTGAAGCTTG	NM_011563	239.401	290.951	1.21533	0.0392419	209.222	219.919	1.05112	0.637389	112.182	169.084	1.50724	0.00219443
Prdx3_ AAGGACTATGTCTAATC	NM_007452	11.1638	1.10209	-10.1297	0.00668954	1.17541	4.94199	4.2045	0.196246	3.73939	0	-3.73939	0.117296
Prdx5_ GTGATAGACAACGGCAT	NM_012021	1.24042	5.51043	4.4424	0.168555	9.40325	8.64849	-1.08727	0.882797	16.204	3.62323	-4.47226	0.0106071
Prex1_ ATAGATTTTTTATTATT	NM_177782	2.48084	0	-2.48084	0.208274	3.52622	1.2355	-2.85409	0.406933	1.24646	8.45421	6.78256	0.0437149
Prkar1a_ CTAGCTTACAAGTTACG	NM_021880	1.24042	5.51043	4.4424	0.168555	8.22784	0	-8.22784	0.00951322	8.72524	1.20774	-7.22441	0.0348302
Prkar1a_ CTTCACTCACGCAGACT	NM_021880	7.44251	0	-7.44251	0.0102041	15.2803	8.64849	-1.76681	0.230898	2.49293	7.24646	2.90681	0.195713
Prkcb_ GTCACTCTAGCCAGGTC	NM_008855	4.96167	0	-4.96167	0.0461006	1.17541	0	-1.17541	0.525236	1.24646	2.41549	1.93787	0.64885
Prmt7_ GAGTTTAGGCTTGCAGA	NM_145404	4.96167	5.51043	-0.900414	0.902819	16.4557	2.471	-6.65953	0.00325265	6.23232	8.45421	1.35651	0.621324
Prpf40a_ GGAGCAGGCTATGAAAA	NM_018785	3.72125	1.10209	-3.37655	0.305536	8.22784	1.2355	-6.65953	0.0466176	3.73939	6.03872	1.61489	0.539357
Prpf4b_ GGAAGTGGGCCGTGCAG	NM_013830	2.48084	13.225	5.33088	0.0140305	3.52622	6.17749	1.75187	0.459983	2.49293	8.45421	3.39128	0.120913
Prpf8_ AGGTCCACAGGCCCTCC	NM_138659	11.1638	20.9396	-0.53314	0.120395	7.05243	30.8875	4.37969	0.000317843	19.9434	13.2852	-1.50118	0.303712
Prpsap1_ GCACGGCCCTCCTGTCC	NM_026364	16.1254	39.6751	2.46041	0.00375845	5.87703	23.4745	3.99427	0.0027477	11.2182	8.45421	-1.32693	0.583003
Prrc2c_ GGCCAGTAACAAGCAAG	NM_001081290	7.44251	0	-7.44251	0.0102041	4.70162	7.41299	1.57669	0.494035	3.73939	10.8697	2.90681	0.103833
Psip1_ GTTATTGATGAAGATAA	NM_133948	4.96167	0	-4.96167	0.0461006	3.52622	0	-3.52622	0.137936	1.24646	3.62323	2.90681	0.395032
Psma1_ GTCTGCGTGCCTTAAGA	NM_011965	45.8955	24.2459	-1.89292	0.0163102	57.5949	28.4165	-2.02681	0.0042111	3.73939	20.5316	5.49064	0.00189236
Psma2_ GTTTAGTGGATTCACAT	NM_008944	16.1254	3.30626	-4.87724	0.0062997	29.3851	3.7065	-7.92801	2.69483e-05	4.98585	31.4013	6.29809	4.8856e-05
Psma3_ GACTATATATACCCACT	NM_011184	19.8467	7.7146	-2.57261	0.0321595	44.6654	14.826	-3.01265	0.000389743	21.1899	37.4401	1.76688	0.0574015
Psma4_ AAGAGGAAGAAGCTAAG	NM_011966	9.92334	0	-9.92334	0.00225864	3.52622	3.7065	1.05112	0.94551	2.49293	6.03872	2.42234	0.310261
Psma5_ GAAAATATCCAGTATAT	NM_011967	24.8084	8.81669	-2.81379	0.0101051	52.8933	11.1195	-4.75681	1.08451e-06	12.4646	28.9859	2.32545	0.0213832
Psma7_ AGGCGGGATCAGCCGCT	NM_011969	43.4146	35.2668	-1.23104	0.393872	54.0687	84.0139	1.55384	0.0201504	48.6121	36.2323	-1.34168	0.226969
Psmb1_ CAAATACCCACATACAA	NM_011185	2.48084	1.10209	-2.25104	0.539135	4.70162	0	-4.70162	0.0706873	1.24646	9.66195	7.75149	0.0244154
Psmb1_ CGGGTCATATATTGGAG	NM_011185	85.5888	33.0626	-2.58869	5.76552e-06	82.2784	33.3585	-2.46649	3.02286e-05	34.901	62.8027	1.79945	0.0110018
Psmb2_ GCTATGGTGCCTTTCTG	NM_011970	12.4042	26.4501	2.13235	0.0406409	50.5424	42.0069	-1.20319	0.424584	17.4505	22.9471	1.31499	0.444656
Psmb5_ GCTATAATAAATAATAG	NM_011186	65.7421	12.1229	-5.42295	4.1255e-09	15.2803	11.1195	-1.37419	0.476199	17.4505	42.271	2.42234	0.00372149
Psmb6_ GAACGCGACGGCTCCAG	NM_008946	60.7805	47.3897	-1.28257	0.232744	85.8046	127.256	1.48309	0.00957633	29.9151	35.0246	1.1708	0.573136
Psmb7_ CCTTTGGCAATTGCTCA	NM_011187	27.2892	14.3271	-1.90472	0.0628858	37.613	17.297	-2.17454	0.012956	21.1899	48.3098	2.27985	0.00329871
Psmc2_ ACATACAATTGAGCCCC	NM_011188	14.885	13.225	-1.12552	0.765328	9.40325	22.239	2.36503	0.0384072	9.97171	7.24646	-1.37608	0.564565
Psmc3ip_ TCCGTTTTGTACAGGCC	NM_008949	9.92334	7.7146	-1.28631	0.624983	14.1049	3.7065	-3.80545	0.0274686	4.98585	7.24646	1.45341	0.58497
Psmc4_ AATTTTACAAGTGACCT	NM_011874	16.1254	17.6334	-0.914483	0.825427	16.4557	4.94199	-3.32977	0.0254765	19.9434	8.45421	-2.35899	0.0536082
Psmd12_ GAGCTGATGCGCTGGTC	NM_025894	2.48084	13.225	5.33088	0.0140305	10.5787	6.17749	-1.71245	0.349727	9.97171	3.62323	-2.75216	0.131336
Psmd13_ GAGATGCTGGTGGAACA	NM_011875	0	4.40834	4.40834	0.0832661	4.70162	23.4745	4.99284	0.00101817	4.98585	1.20774	-4.12824	0.204307
Psmd14_ TGGATGTGCTTATGACT	NM_021526	12.4042	8.81669	-1.4069	0.472739	28.2097	4.94199	-5.70817	0.000174961	8.72524	7.24646	-1.20407	0.744648
Psmd4_ GGGGCTCTGGCCTCCCA	NM_008951	21.0871	7.7146	-2.7334	0.0205601	28.2097	17.297	-1.63091	0.146802	13.7111	14.4929	1.05702	0.900274
Psmd6_ TAAAGCCACTTTTCAAC	NM_025550	18.6063	4.40834	-4.22069	0.00545659	16.4557	14.826	-1.10992	0.800143	11.2182	13.2852	1.18426	0.717494
Psmd7_ GCTTGAAGGGACTGAAC	NM_010817	3.72125	11.0209	2.9616	0.0928246	3.52622	13.5905	3.85412	0.027636	4.98585	6.03872	1.21117	0.793025
Psmd7_ TATTGTTTACCTTCAAA	NM_010817	21.0871	4.40834	-4.78345	0.00178119	28.2097	2.471	-11.4163	9.9756e-06	6.23232	8.45421	1.35651	0.621324
Psmd8_ GAGGGTAGCTACAACAA	NM_026545	12.4042	24.2459	-0.511599	0.0767685	8.22784	22.239	2.70289	0.0208588	8.72524	9.66195	1.10736	0.853553
Psme1_ GAGATCCGAAATGCTTA	NM_011189	2.48084	4.40834	-0.562759	0.555597	5.87703	0	-5.87703	0.0362246	12.4646	10.8697	-1.14673	0.768687
Psme3_ TCAAGAAATTATTAAAA	NM_011192	12.4042	2.20417	-5.62759	0.012664	3.52622	3.7065	1.05112	0.94551	6.23232	4.83098	-1.29007	0.7154
Psmg2_ GCATCTGCCCTGCCTTG	NM_134138	4.96167	8.81669	-0.562759	0.370732	1.17541	12.355	10.5112	0.00491015	4.98585	4.83098	-1.03206	0.961188
Psmg4_ TGCAGCCGCTACGACCC	NM_001101430	18.6063	13.225	-1.4069	0.378243	2.35081	22.239	9.46012	0.000143185	12.4646	4.83098	-2.58015	0.104682
Psph_ GAGAATTTTATACTCTG	NM_133900	3.72125	1.10209	-3.37655	0.305536	10.5787	0	-10.5787	0.00249834	7.47878	8.45421	1.13043	0.837136
Ptbp2_ TATATTTTCTATTAGTT	NM_019550	18.6063	5.51043	-3.37655	0.0128949	27.0343	2.471	-10.9407	1.8082e-05	3.73939	4.83098	1.29192	0.761337
Ptdss2_ GCTCCCTTGAGCAAATG	NM_013782	3.72125	6.61252	-0.562759	0.449174	8.22784	1.2355	-6.65953	0.0466176	4.98585	4.83098	-1.03206	0.961188
Ptges3_ ACAGTGGGGATTTTTTT	NM_019766	19.8467	7.7146	-2.57261	0.0321595	19.9819	8.64849	-2.31045	0.0578457	16.204	7.24646	-2.23613	0.0998707
Ptgfrn_ ACAACAGAGGAAGAAAG	NM_011197	0	6.61252	6.61252	0.0233477	5.87703	1.2355	-4.75681	0.14219	0	2.41549	2.41549	0.26202
Ptms_ AACCCCTGCCCGTGGGC	NM_026988	6.20209	41.8793	6.75245	9.87775e-07	14.1049	12.355	-1.14163	0.768055	11.2182	14.4929	1.29192	0.573239
Ptov1_ CGTCACTGCCTCCTGCT	NM_133949	1.24042	14.3271	11.5502	0.00206779	1.17541	9.88399	8.409	0.0174675	16.204	8.45421	-1.91668	0.165896
Ptov1_ CTCCTGTACTCCTCGGA	NM_133949	9.92334	39.6751	3.99816	8.14122e-05	8.22784	18.5325	2.25241	0.0720524	21.1899	14.4929	-1.46208	0.317654
Ptplad1_ TTCTAGTTGCTGTTAGC	NM_021345	4.96167	6.61252	-0.750345	0.689391	14.1049	1.2355	-11.4163	0.00246726	4.98585	10.8697	2.18011	0.199613
Ptpmt1_ CTGACTTAAGAGTCTGA	NM_025576	6.20209	0	-6.20209	0.0216891	3.52622	0	-3.52622	0.137936	2.49293	0	-2.49293	0.238353
Ptprs_ GAGGACCTGGGACTACG	NM_011218	18.6063	31.9605	-0.582164	0.0880957	18.8065	4.94199	-3.80545	0.0100103	34.901	27.7781	-1.25642	0.419657
Pttg1ip_ AAGCCACAGAACCAAGC	NM_145925	1.24042	1.10209	-1.12552	0.911524	5.87703	4.94199	-1.1892	0.815959	13.7111	2.41549	-5.67632	0.0109799
R3hcc1_ CTATCGGCATCTTTCCC	NM_001146012	3.72125	18.7355	5.03472	0.00355801	8.22784	1.2355	-6.65953	0.0466176	6.23232	2.41549	-2.58015	0.268844
Rab11a_ CTATGGCTTCTCTAGCC	NM_017382	13.6446	6.61252	-2.06345	0.151776	25.8589	7.41299	-3.48833	0.00355832	9.97171	13.2852	1.33229	0.549989
Rab11b_ CTGGTGGGCAACAAGAG	NM_008997	13.6446	47.3897	3.47315	5.77424e-05	79.9276	128.492	1.6076	0.00211895	23.6828	31.4013	1.32591	0.355071
Rab14_ GTGTATGACATCACCAG	NM_026697	8.68292	9.91878	-0.875403	0.813307	19.9819	7.41299	-2.69552	0.0309172	6.23232	6.03872	-1.03206	0.95731
Rab22a_ TGTCTAAACTGACGGGC	NM_024436	0	5.51043	5.51043	0.0440916	ND	ND	ND	NA	0	1.20774	1.20774	0.515901
Rab8a_ GCACAGCGCTCCCCTGC	NM_023126	2.48084	19.8376	7.99632	0.000590002	12.9295	9.88399	-1.30812	0.577916	9.97171	7.24646	-1.37608	0.564565
Rab9_ CAGATTTGGGACACAGC	NM_019773	6.20209	17.6334	2.84314	0.0344064	15.2803	18.5325	1.21284	0.613001	6.23232	3.62323	-1.7201	0.477247
Rabac1_ CTGCTGGTGGCTCTGGC	NM_010261	2.48084	33.0626	13.3272	6.91428e-07	8.22784	22.239	2.70289	0.0208588	14.9576	14.4929	-1.03206	0.936491
Rabepk_ GCCAGTGATGTCTACCT	NM_145522	0	5.51043	5.51043	0.0440916	0	1.2355	1.2355	0.475385	ND	ND	ND	NA
Rabif_ AATGGCGCACATACAGA	NM_145510	2.48084	2.20417	-1.12552	0.889533	7.05243	0	-7.05243	0.0185637	ND	ND	ND	NA
Rac1_ TATGAATTAATAAATCC	NM_009007	22.3275	3.30626	-6.75311	0.000314189	8.22784	4.94199	-1.66488	0.437681	22.4363	22.9471	1.02277	0.948995
Racgap1_ TATCTGGAATATTATGT	NM_012025	8.68292	0	-8.68292	0.00480078	5.87703	3.7065	-1.5856	0.558086	2.49293	4.83098	1.93787	0.479415
Rad1_ GAGAAAATAGGAGCAAG	NM_011232	8.68292	0	-8.68292	0.00480078	0	1.2355	1.2355	0.475385	ND	ND	ND	NA
Rad21_ GATGTCCCCTTTGTAAA	NM_009009	7.44251	3.30626	-2.25104	0.25541	16.4557	2.471	-6.65953	0.00325265	4.98585	6.03872	1.21117	0.793025
Raf1_ GAGTCCTGGCCACCTGG	NM_029780	11.1638	29.7563	2.66544	0.00776232	4.70162	11.1195	2.36503	0.150968	7.47878	7.24646	-1.03206	0.953756
Rars_ TGCACACAAGAGTAGTA	NM_025936	3.72125	1.10209	-3.37655	0.305536	2.35081	3.7065	1.57669	0.641366	0	6.03872	6.03872	0.0343273
Rasl11b_ GCAATGACGTTGGGTTG	NM_026878	1.24042	2.20417	-0.562759	0.716087	0	6.17749	6.17749	0.0268582	0	2.41549	2.41549	0.26202
Rbfa_ ACTCCCCAGAACCAGCC	NM_199197	4.96167	3.30626	-1.50069	0.601628	1.17541	1.2355	1.05112	0.96262	11.2182	0	-11.2182	0.00166597
Rbm25_ ACCTTCAGATTGGAGAG	NM_027349	7.44251	7.7146	-0.96473	0.967565	12.9295	2.471	-5.23249	0.0166589	1.24646	2.41549	1.93787	0.64885
Rbm33_ CATTTAAAATGAGATGG	NM_028234	6.20209	0	-6.20209	0.0216891	1.17541	0	-1.17541	0.525236	0	1.20774	1.20774	0.515901
Rbm42_ TGGAAGGACCGGAACCT	NM_133693	18.6063	17.6334	-1.05517	0.872425	11.7541	28.4165	2.41759	0.0165311	32.408	27.7781	-1.16668	0.592122
Rbm4b_ TAGTGGCAAGCAACCTT	NM_025717	2.48084	12.1229	4.88664	0.0232419	14.1049	2.471	-5.70817	0.00973997	3.73939	2.41549	-1.54809	0.658157
Rbm5_ CAGCCAGGCCAGGATGG	NM_148930	4.96167	8.81669	-0.562759	0.370732	3.52622	3.7065	1.05112	0.94551	0	6.03872	6.03872	0.0343273
Rbp1_ GGGACCGAAACGCATAC	NM_011254	24.8084	6.61252	-3.75173	0.00224795	12.9295	128.492	9.93791	0	47.3656	172.707	3.64626	5.32907e-15
Rbx1_ GTCCTTTTTCGTTCCTT	NM_019712	66.9826	34.1647	-1.96058	0.00236612	198.644	53.1264	-3.73907	1.05036e-17	71.0484	64.0104	-1.10995	0.585061
Rbx1_ TAGTTAACAGATCCTAC	NM_019712	2.48084	4.40834	-0.562759	0.555597	17.6311	2.471	-7.13521	0.00186102	3.73939	3.62323	-1.03206	0.965497
Rc3h2_ CACAAAATAAAATTATT	NM_001100591	7.44251	0	-7.44251	0.0102041	8.22784	1.2355	-6.65953	0.0466176	6.23232	3.62323	-1.7201	0.477247
Rcc2_ GGCTATTCACACTCCTT	NM_173867	3.72125	12.1229	3.25776	0.0600878	8.22784	19.768	2.40257	0.0482895	9.97171	3.62323	-2.75216	0.131336
Rcc2_ TACTGGACGGGAGCCGT	NM_173867	1.24042	11.0209	8.8848	0.0113356	2.35081	9.88399	4.2045	0.0542497	3.73939	6.03872	1.61489	0.539357
Rchy1_ GAACTTTAAGTGATACT	NM_026557	8.68292	0	-8.68292	0.00480078	2.35081	1.2355	-1.90272	0.662846	1.24646	4.83098	3.87575	0.233893
Rcn2_ TCTAAACAATAGTATTT	NM_011992	3.72125	4.40834	-0.844138	0.859085	8.22784	1.2355	-6.65953	0.0466176	4.98585	9.66195	1.93787	0.292417
Rela_ CTGAGCTGTGGCCAAGG	NM_009045	6.20209	11.0209	-0.562759	0.309916	2.35081	3.7065	1.57669	0.641366	1.24646	12.0774	9.68937	0.00743973
Rer1_ ATTGCTTTTGAGGGCCT	NM_026395	7.44251	4.40834	-1.68828	0.423889	8.22784	1.2355	-6.65953	0.0466176	1.24646	3.62323	2.90681	0.395032
Rere_ CCACCACTTCCTTCCCC	NM_001085492	1.24042	13.225	10.6618	0.00366281	3.52622	8.64849	2.45262	0.196013	2.49293	7.24646	2.90681	0.195713
Rexo4_ CATATGATGACAGATGT	NM_207234	0	7.7146	7.7146	0.0123632	1.17541	1.2355	1.05112	0.96262	0	1.20774	1.20774	0.515901
Rfc2_ CTGGGAAAGCTCTGACC	NM_020022	17.3658	14.3271	-1.2121	0.614269	29.3851	19.768	-1.4865	0.218915	8.72524	21.7394	2.49155	0.0353695
Rfc3_ ATGTTCTGACAGCCAGC	NM_027009	11.1638	5.51043	-2.02593	0.206094	3.52622	14.826	4.2045	0.0163176	8.72524	3.62323	-2.40814	0.206862
Rfc4_ ATGCAATTATAGAAAAT	NM_145480	6.20209	3.30626	-1.87586	0.398652	9.40325	1.2355	-7.61089	0.0262666	ND	ND	ND	NA
Rgma_ GCGGTACCGCCAGCCCC	NM_177740	0	5.51043	5.51043	0.0440916	ND	ND	ND	NA	0	1.20774	1.20774	0.515901
Rhoc_ AATAAAGGTCAAAGGTT	NM_007484	4.96167	0	-4.96167	0.0461006	4.70162	0	-4.70162	0.0706873	3.73939	7.24646	1.93787	0.370246
Ric8_ GTTCCTGCTTCTGGCCC	NM_053194	1.24042	4.40834	3.55392	0.279139	2.35081	2.471	1.05112	0.953284	12.4646	1.20774	-10.3206	0.00540012
Rn18s_ AACGAGGAATTCCCAGT	NR_003278	52.0975	39.6751	-1.3131	0.229521	5.87703	95.1334	16.1873	0	180.737	45.8943	-3.93812	6.99236e-17
Rn18s_ ACCCGCCGGGCAGCTTC	NR_003278	150.091	111.311	-1.34839	0.0262091	18.8065	135.905	7.22648	0	527.254	196.862	-2.67829	1.38942e-29
Rn18s_ ATTAAGAGGGACGGCCG	NR_003278	105.436	104.698	-1.00704	0.957962	9.40325	65.4814	6.9637	5.28452e-10	150.822	101.451	-1.48666	0.00495365
Rn18s_ CTAACTAGTTACGCGAC	NR_003278	93.0313	57.3085	-1.62334	0.006812	11.7541	72.8944	6.20164	2.23162e-10	250.539	150.968	-1.65955	6.62707e-06
Rn18s_ GCCGTTCTTAGTTGGTG	NR_003278	50.8571	8.81669	-5.76828	1.39528e-07	3.52622	9.88399	2.803	0.123365	49.8585	74.8801	1.50185	0.0439623
Rn18s_ GTGACCACGGGTGACGG	NR_003278	3259.82	6351.32	1.94837	0	297.378	4376.14	14.7157	0	7724.33	3286.27	-2.35049	0
Rn18s_ TCTAAGTACGCACGGCC	NR_003278	7.44251	11.0209	-0.675311	0.469331	0	13.5905	13.5905	0.000360682	24.9293	3.62323	-6.88039	0.000207109
Rna28s1_ AATGGATGAACGAGATT	NR_003279	62.0209	23.1438	-2.6798	7.50076e-05	5.87703	7.41299	1.26135	0.70785	140.85	35.0246	-4.02147	1.04076e-13
Rna28s1_ AGAGGTGTAGAATAAGT	NR_003279	19.8467	3.30626	-6.00276	0.00106686	0	6.17749	6.17749	0.0268582	28.6687	0	-28.6687	8.13876e-08
Rna28s1_ GAAGTCGGAATCCGCTA	NR_003279	1.24042	0	-1.24042	0.442691	0	3.7065	3.7065	0.112996	11.2182	2.41549	-4.64427	0.0337628
Rna28s1_ GGTCAGTCGGTCCTGAG	NR_003279	4.96167	16.5313	3.3318	0.0239595	1.17541	11.1195	9.46012	0.0092937	39.8868	10.8697	-3.66954	0.000183142
Rnaseh2c_ AGAATGACAGTCACAGA	NM_026616	19.8467	7.7146	-2.57261	0.0321595	4.70162	2.471	-1.90272	0.495028	8.72524	9.66195	1.10736	0.853553
Rnasek_ GTGCGCTAGAGCGCGGT	NM_173742	14.885	24.2459	-0.613919	0.177465	25.8589	58.0684	2.24559	0.00126051	17.4505	26.5704	1.52262	0.22206
Rnf114_ TAACATTGTACTTGTGG	NM_030743	7.44251	9.91878	-0.750345	0.610968	10.5787	2.471	-4.28113	0.0473398	1.24646	2.41549	1.93787	0.64885
Rnf187_ GCTCAGCTTAGTGTGGC	NM_022423	4.96167	15.4292	3.10968	0.036854	8.22784	4.94199	-1.66488	0.437681	4.98585	10.8697	2.18011	0.199613
Rnf2_ TTCGCTGAATATAACTC	NM_011277	1.24042	5.51043	4.4424	0.168555	7.05243	4.94199	-1.42704	0.606421	8.72524	0	-8.72524	0.00687922
Rnf4_ GGTATCAGTCTGTTTTG	NM_011278	19.8467	6.61252	-3.00138	0.0166433	10.5787	3.7065	-2.85409	0.111034	2.49293	14.4929	5.81362	0.00880816
Rp9_ AAAAGGATGTAAGGATC	NM_018739	6.20209	0	-6.20209	0.0216891	3.52622	0	-3.52622	0.137936	3.73939	0	-3.73939	0.117296
Rpa2_ CCAGCAAATGGCCTCAC	NM_011284	3.72125	6.61252	-0.562759	0.449174	21.1573	8.64849	-2.44636	0.0396115	0	4.83098	4.83098	0.0675882
Rpa3_ AATGAGCTTCTTCAGTT	NM_026632	8.68292	9.91878	-0.875403	0.813307	22.3327	2.471	-9.03794	0.000189331	2.49293	6.03872	2.42234	0.310261
Rpf1_ TATTTGAACAAATGACC	NM_027371	11.1638	7.7146	-1.44709	0.465257	10.5787	1.2355	-8.56226	0.0146787	4.98585	2.41549	-2.06412	0.427652
Rpl10a_ GGCAAGCCCCAGCGTCT	NM_011287	296.46	164.211	-1.80536	9.16615e-09	128.119	342.233	2.67121	0	219.378	305.559	1.39285	0.00068334
Rpl12_ CCGCCCAAGTTCGACCC	NM_009076	2.48084	1.10209	-2.25104	0.539135	0	6.17749	6.17749	0.0268582	1.24646	0	-1.24646	0.484348
Rpl13_ GCGCCCAGCCGGAATGG	NM_016738	3.72125	14.3271	3.85008	0.024297	3.52622	4.94199	1.4015	0.672751	2.49293	0	-2.49293	0.238353
Rpl13a_ AGCTGGGGTTCACAAGT	NM_009438	21.0871	14.3271	-1.47183	0.294227	7.05243	29.652	4.2045	0.000534567	13.7111	14.4929	1.05702	0.900274
Rpl13a_ AGGTCGGGTGGAAGTAC	NM_009438	307.624	278.828	-1.10327	0.270586	116.365	284.165	2.44201	8.65974e-15	225.61	124.398	-1.81362	8.94306e-07
Rpl14_ AAGGCAAAGAAAATGAG	NM_025974	255.526	219.315	-1.16511	0.123788	144.575	189.031	1.3075	0.0265062	86.006	84.5421	-1.01732	0.918321
Rpl18_ ATCCGAAAGATGAAGCT	NM_009077	88.0697	137.761	1.56423	0.00231723	55.2441	247.1	4.47287	0	129.632	48.3098	-2.68335	2.24687e-08
Rpl23_ ATTCTCCAGTGTATTTG	NM_022891	122.801	79.3502	-1.54759	0.00455025	58.7703	71.6589	1.2193	0.304514	94.7312	124.398	1.31316	0.0712645
Rpl24_ AAGGTCGAGCTGTGCAG	NM_024218	50.8571	136.659	2.68711	5.12707e-09	48.1916	106.253	2.2048	1.7275e-05	57.3373	25.3626	-2.2607	0.00140888
Rpl26_ TGGGCATCCACCCCAGC	NM_009080	135.206	132.25	-1.02235	0.863623	99.9095	254.513	2.54743	2.79776e-14	195.695	125.605	-1.55801	0.000400974
Rpl36a_ GTGAACGTGCCTAAAAC	NM_019865	142.648	98.0857	-1.45432	0.00771506	56.4195	119.843	2.12415	1.1252e-05	99.7171	64.0104	-1.55782	0.0116896
Rpl36al_ GTCAACGTACCAAAAAC	NM_025589	66.9826	52.9001	-1.26621	0.233189	39.9638	63.0104	1.57669	0.0385853	58.5838	16.9084	-3.46477	1.00003e-05
Rpl37a_ AAAACAGTGGCCGGTGG	NM_009084	200.948	214.907	1.06947	0.530564	95.2079	177.912	1.86867	4.43325e-06	133.372	121.982	-1.09337	0.520061
Rpl7_ AGATCTATACAGTCGGG	NM_011291	295.219	266.705	-1.10691	0.265056	86.98	107.488	1.23578	0.18055	105.949	169.084	1.5959	0.000582934
Rpl7a_ CACCACCGTTGCCTTCA	NM_013721	93.0313	77.146	-1.20591	0.25888	82.2784	180.383	2.19235	2.45525e-08	110.935	107.489	-1.03206	0.832587
Rpl8_ AATCCTGTGGAGCATCC	NM_012053	300.181	243.561	-1.23247	0.0245257	56.4195	401.537	7.11699	0	260.511	103.866	-2.50814	5.28352e-14
Rpl8_ CCTGAGGGTACGATCGT	NM_012053	1.24042	2.20417	-0.562759	0.716087	0	6.17749	6.17749	0.0268582	2.49293	1.20774	-2.06412	0.601524
Rpl9_ AACAATTTGGGCTCTTT	NM_011292	261.728	56.2064	-4.65655	7.45022e-29	129.295	229.803	1.77736	1.16687e-06	203.173	283.82	1.39693	0.000969517
Rplp0_ ATGCGCAAGGCTATCAG	NM_007475	3.72125	7.7146	2.07312	0.311907	1.17541	11.1195	9.46012	0.0092937	6.23232	2.41549	-2.58015	0.268844
Rpn1_ GTTTTTTAAAAGTGTGT	NM_133933	6.20209	3.30626	-1.87586	0.398652	15.2803	4.94199	-3.09193	0.0399997	6.23232	9.66195	1.5503	0.459465
Rpp30_ TGAATAATGAATAACAG	NM_019428	4.96167	1.10209	-4.50207	0.168158	21.1573	0	-21.1573	6.08993e-06	0	4.83098	4.83098	0.0675882
Rps10_ CAGTCTCTCAAGTCTCG	NM_025963	58.2996	287.645	4.9339	0	17.6311	148.26	8.409	0	138.357	47.102	-2.9374	6.93766e-10
Rps14_ TTGGCTGCCCAGGATGT	NM_020600	179.861	191.763	-0.937932	0.572132	197.468	386.711	1.95835	6.08402e-13	204.42	112.32	-1.81998	2.60645e-06
Rps15_ GTGGGCGTGTACAACGG	NM_009091	203.429	207.192	-0.981835	0.867274	74.0506	207.564	2.803	1.44773e-13	147.083	113.528	-1.29556	0.060672
Rps19bp1_ AGAAGCACCGTGCCAGA	NM_175109	2.48084	11.0209	4.4424	0.0381525	12.9295	16.0615	1.24224	0.599822	7.47878	3.62323	-2.06412	0.318479
Rps20_ GCATTTAAAGATACCGG	NM_026147	3.72125	2.20417	-1.68828	0.580291	0	6.17749	6.17749	0.0268582	4.98585	3.62323	-1.37608	0.692332
Rps25_ AACAGGTTCAATCAGCT	NM_024266	137.686	67.2273	-2.04807	4.2058e-06	74.0506	74.1299	1.00107	0.992903	74.7878	94.204	1.25962	0.179628
Rps27l_ CACAGACTGTGGTTCTT	NM_026467	29.77	27.5522	-1.0805	0.780407	62.2965	24.71	-2.52111	0.000225193	19.9434	19.3239	-1.03206	0.927235
Rps28_ GATGACACCAGCCGCTC	NM_016844	172.418	191.763	-0.899121	0.352275	97.5587	192.738	1.97561	2.86924e-07	215.638	123.19	-1.75045	5.17661e-06
Rps3_ CCCCAGCCAGTGCCTAC	NM_012052	164.976	114.617	-1.43936	0.00521156	117.541	249.571	2.12327	2.2072e-10	117.168	157.007	1.34002	0.0301665
Rps5_ CCTTTGAGATCATCCAC	NM_009095	86.8292	128.944	1.48503	0.00833093	82.2784	180.383	2.19235	2.45525e-08	108.442	51.933	-2.08812	4.93451e-05
Rps9_ CCCGTGTGCTCATCCGC	NM_029767	245.603	279.93	-0.877372	0.168294	145.75	343.469	2.35655	2.22045e-16	185.723	169.084	-1.09841	0.425281
Rps9_ CCGGTCGCCAGAAGCTG	NM_029767	7.44251	5.51043	-1.35062	0.62016	1.17541	12.355	10.5112	0.00491015	7.47878	1.20774	-6.19235	0.0636773
Rrm1_ GTGTGCTCTTTGGAGAA	NM_009103	14.885	3.30626	-4.50207	0.0111719	15.2803	22.239	1.4554	0.305285	0	4.83098	4.83098	0.0675882
Rrm2_ AACTGACATAACCCTGA	NM_009104	7.44251	9.91878	-0.750345	0.610968	10.5787	2.471	-4.28113	0.0473398	2.49293	4.83098	1.93787	0.479415
Rrp1_ ACCTGCATCTCAGAAAA	NM_010925	1.24042	9.91878	7.99632	0.0197762	7.05243	1.2355	-5.70817	0.0819174	4.98585	4.83098	-1.03206	0.961188
Rrp7a_ TGGATGTAGTGATTGCC	NM_029101	0	5.51043	5.51043	0.0440916	8.22784	2.471	-3.32977	0.128022	7.47878	6.03872	-1.23847	0.732061
Rsl1d1_ AAGGACATCAGAGTTAA	NM_025546	4.96167	2.20417	-2.25104	0.362056	9.40325	0	-9.40325	0.00487517	3.73939	1.20774	-3.09618	0.35559
Rsl24d1_ ATCTCTTTGTGTAGTTC	NM_198609	13.6446	3.30626	-4.1269	0.0195862	11.7541	1.2355	-9.51362	0.00814649	6.23232	1.20774	-5.1603	0.114969
Rtf1_ ATGGCTATGGAGAGGAT	NM_030112	6.20209	1.10209	-5.62759	0.0905988	7.05243	0	-7.05243	0.0185637	3.73939	2.41549	-1.54809	0.658157
Rtf1_ GTAAAGAAGCGGAAAGG	NM_030112	7.44251	0	-7.44251	0.0102041	ND	ND	ND	NA	0	1.20774	1.20774	0.515901
Rufy3_ TCCTCCGGCTTCCTGCC	NM_027530	3.72125	13.225	3.55392	0.0384191	1.17541	0	-1.17541	0.525236	9.97171	7.24646	-1.37608	0.564565
Rundc3a_ GGAAGTGGTGGGGCCAC	NM_016759	4.96167	13.225	2.66544	0.0843158	2.35081	12.355	5.25562	0.017733	11.2182	6.03872	-1.85771	0.273751
Ruvbl1_ GTGGTTTGGAAGGATCC	NM_019685	29.77	6.61252	-4.50207	0.000262673	37.613	22.239	-1.69131	0.0731297	19.9434	32.6091	1.63508	0.118953
S1pr1_ AGGTGAAATGTGAGAGT	NM_007901	7.44251	0	-7.44251	0.0102041	4.70162	1.2355	-3.80545	0.243001	1.24646	3.62323	2.90681	0.395032
Sac3d1_ GCTGAGGAAGGTGACAT	NM_133678	6.20209	0	-6.20209	0.0216891	1.17541	2.471	2.10225	0.588086	0	4.83098	4.83098	0.0675882
Sae1_ TCTTTTGGTTGTGAGCC	NM_019748	28.5296	18.7355	-1.52276	0.187801	32.9114	16.0615	-2.04909	0.029645	11.2182	9.66195	-1.16107	0.76231
Safb_ CTGCAGGAGATGGAAGA	NM_001163300	7.44251	1.10209	-6.75311	0.0480277	11.7541	3.7065	-3.17121	0.0706646	2.49293	0	-2.49293	0.238353
Sall1_ CACTTTCTTGGAAAGTT	NM_021390	6.20209	7.7146	-0.803941	0.737495	8.22784	1.2355	-6.65953	0.0466176	1.24646	6.03872	4.84468	0.135684
Sar1a_ TGTCCTGTTTCAGCAAA	NM_009120	7.44251	1.10209	-6.75311	0.0480277	11.7541	4.94199	-2.3784	0.143072	13.7111	3.62323	-3.78422	0.0302197
Sarnp_ TACGTTTGGTACATCCT	NM_025364	39.6934	15.4292	-2.57261	0.00223187	96.3833	11.1195	-8.66796	2.4268e-15	24.9293	36.2323	1.45341	0.197184
Sart1_ AATGCGAACACCATCAC	NM_016882	1.24042	11.0209	8.8848	0.0113356	4.70162	1.2355	-3.80545	0.243001	1.24646	3.62323	2.90681	0.395032
Sat1_ TATGTGGTTTGGAGGCA	NM_009121	0	1.10209	1.10209	0.560796	1.17541	2.471	2.10225	0.588086	0	6.03872	6.03872	0.0343273
Sbk1_ TCAGCCTGGGTTCTAGG	NM_145587	1.24042	0	-1.24042	0.442691	5.87703	1.2355	-4.75681	0.14219	0	6.03872	6.03872	0.0343273
Sbk1_ TGTTTGTAAATACTCTG	NM_145587	29.77	35.2668	-0.844138	0.540121	15.2803	2.471	-6.18385	0.00564876	29.9151	32.6091	1.09005	0.763283
Scamp4_ GGTAACACCCTACAGCC	NM_019575	8.68292	4.40834	-1.96966	0.283695	4.70162	14.826	3.15337	0.0383902	9.97171	6.03872	-1.65129	0.390077
Scamp5_ CCTGGCACTGCCCTTGG	NM_020270	1.24042	9.91878	7.99632	0.0197762	0	1.2355	1.2355	0.475385	1.24646	4.83098	3.87575	0.233893
Sccpdh_ GACTGATCTTGGATTGT	NM_178653	0	3.30626	3.30626	0.157246	7.05243	0	-7.05243	0.0185637	2.49293	9.66195	3.87575	0.0734253
Scd2_ CAGGACTCCGTTTCCTT	NM_009128	39.6934	15.4292	-2.57261	0.00223187	49.367	46.9489	-1.05151	0.826587	56.0908	60.3872	1.0766	0.722567
Scg5_ CATTTTACATATTTATG	NM_009162	2.48084	3.30626	-0.750345	0.801225	16.4557	4.94199	-3.32977	0.0254765	1.24646	6.03872	4.84468	0.135684
Scube1_ TAATAAATAAATAAATA	NM_022723	7.44251	0	-7.44251	0.0102041	9.40325	0	-9.40325	0.00487517	1.24646	4.83098	3.87575	0.233893
Sdf2_ GATTCTTAATTTGTGAT	NM_009143	3.72125	5.51043	-0.675311	0.630632	12.9295	2.471	-5.23249	0.0166589	8.72524	8.45421	-1.03206	0.950457
Sdha_ CCCTGACTTCCTTGAAA	NM_023281	2.48084	1.10209	-2.25104	0.539135	7.05243	0	-7.05243	0.0185637	1.24646	1.20774	-1.03206	0.976337
Sdhc_ CTTTCAATCCCCTTGGA	NM_025321	3.72125	13.225	3.55392	0.0384191	8.22784	8.64849	1.05112	0.921796	7.47878	10.8697	1.45341	0.493956
Sec11c_ AGAAGCAGTTCCTGGGA	NM_025468	0	5.51043	5.51043	0.0440916	3.52622	1.2355	-2.85409	0.406933	1.24646	4.83098	3.87575	0.233893
Sec13_ TAAGGAACAAATGACTA	NM_024206	12.4042	7.7146	-1.60788	0.337508	29.3851	6.17749	-4.75681	0.00032468	0	18.1162	18.1162	3.92032e-05
Sec22b_ ATGCACAGATCCTATGT	NM_011342	2.48084	0	-2.48084	0.208274	9.40325	1.2355	-7.61089	0.0262666	3.73939	4.83098	1.29192	0.761337
Sec62_ ATGGGTCATCGGGTTGA	NM_027016	13.6446	3.30626	-4.1269	0.0195862	15.2803	11.1195	-1.37419	0.476199	9.97171	7.24646	-1.37608	0.564565
Selk_ TAAATTTGCTTTTGAAT	NM_019979	1.24042	0	-1.24042	0.442691	9.40325	1.2355	-7.61089	0.0262666	0	3.62323	3.62323	0.133077
Selk_ TATTTAGTCCTGGAGTT	NM_019979	9.92334	7.7146	-1.28631	0.624983	38.7884	9.88399	-3.92437	0.000131589	12.4646	20.5316	1.64719	0.214257
Sema4g_ TGATGGAATGGGGAGCC	NM_011976	2.48084	3.30626	-0.750345	0.801225	3.52622	0	-3.52622	0.137936	0	7.24646	7.24646	0.0174344
Sema5a_ GAACCAATTATGGAAGT	NM_009154	4.96167	0	-4.96167	0.0461006	2.35081	0	-2.35081	0.269164	1.24646	2.41549	1.93787	0.64885
Sep15_ CCCAGCTTTCTTTTCAG	NM_053102	29.77	11.0209	-2.70124	0.00610916	23.5081	7.41299	-3.17121	0.00867947	4.98585	22.9471	4.60245	0.00199437
Sept4_ ACCCGGCTAGTAGTGAA	NM_011129	1.24042	1.10209	-1.12552	0.911524	1.17541	2.471	2.10225	0.588086	0	6.03872	6.03872	0.0343273
Sepw1_ TTTCCAGGTGTTCCCGG	NM_009156	121.561	186.253	1.53217	0.000673317	176.311	118.608	-1.4865	0.00222632	113.428	184.785	1.62909	0.000187335
Serf2_ TGACTCACCATCCTCTG	NM_011354	3.72125	7.7146	2.07312	0.311907	0	6.17749	6.17749	0.0268582	6.23232	3.62323	-1.7201	0.477247
Setd2_ TAAATATCCCAACGCAG	NM_001081340	4.96167	0	-4.96167	0.0461006	2.35081	2.471	1.05112	0.953284	2.49293	1.20774	-2.06412	0.601524
Sf3a3_ AGGTGTTTGGGCATCCC	NM_029157	16.1254	19.8376	-0.812874	0.584212	10.5787	23.4745	2.21904	0.0450113	12.4646	8.45421	-1.47437	0.439557
Sf3b1_ CAAACTGAAGACAGAAC	NM_031179	16.1254	2.20417	-7.31587	0.00197083	17.6311	2.471	-7.13521	0.00186102	7.47878	14.4929	1.93787	0.189316
Sf3b1_ GTGGTGCAACTTCCAGT	NM_031179	ND	ND	ND	NA	0	6.17749	6.17749	0.0268582	0	3.62323	3.62323	0.133077
Sf3b2_ GGGGCACCTGTTCCTCG	NM_030109	6.20209	24.2459	3.90931	0.0025924	9.40325	13.5905	1.4453	0.434334	4.98585	9.66195	1.93787	0.292417
Sf3b4_ TATAGAAAAATAAAACT	NM_153053	12.4042	3.30626	-3.75173	0.0338938	10.5787	2.471	-4.28113	0.0473398	6.23232	18.1162	2.90681	0.0319054
Sf3b5_ GAGAGACTGTCCGGGTC	NM_175102	73.1846	67.2273	-1.08862	0.638548	30.5606	65.4814	2.14268	0.00108714	34.901	41.0633	1.17657	0.528787
Sfpq_ CGTACTGAGCGCTTTGG	NM_023603	9.92334	9.91878	-1.00046	0.984404	14.1049	3.7065	-3.80545	0.0274686	1.24646	9.66195	7.75149	0.0244154
Sfpq_ TATTAAGATTATGGATG	NM_023603	7.44251	3.30626	-2.25104	0.25541	8.22784	1.2355	-6.65953	0.0466176	0	1.20774	1.20774	0.515901
Sfr1_ GCTGAGGAAGGAAATCA	NM_026377	22.3275	30.8584	-0.723547	0.290901	45.8408	13.5905	-3.37301	0.000117677	1.24646	8.45421	6.78256	0.0437149
Sfr1_ TGCTCTGTTCCTGAGCT	NM_026377	13.6446	8.81669	-1.54759	0.349052	34.0868	8.64849	-3.94136	0.000339671	4.98585	7.24646	1.45341	0.58497
Sfrp1_ ATTGCCTATAATTCAGA	NM_013834	4.96167	0	-4.96167	0.0461006	2.35081	2.471	1.05112	0.953284	0	1.20774	1.20774	0.515901
Sfrs18_ GGGCTGCTTTTGGTCCA	NM_025669	2.48084	3.30626	-0.750345	0.801225	3.52622	14.826	4.2045	0.0163176	2.49293	1.20774	-2.06412	0.601524
Sfxn1_ ATTTATTAAAAAAAAAA	NM_027324	3.72125	3.30626	-1.12552	0.871271	8.22784	0	-8.22784	0.00951322	1.24646	1.20774	-1.03206	0.976337
Sgpl1_ TCACTTTTAATATTACC	NM_009163	2.48084	2.20417	-1.12552	0.889533	7.05243	0	-7.05243	0.0185637	7.47878	2.41549	-3.09618	0.164642
Sh3bgrl_ AATTTTTGTTAAGCAGT	NM_019989	12.4042	5.51043	-2.25104	0.135744	17.6311	1.2355	-14.2704	0.000398233	4.98585	10.8697	2.18011	0.199613
Sh3bgrl3_ AGTGGCCTGCGCGTCTA	NM_080559	0	12.1229	12.1229	0.000972034	9.40325	22.239	2.36503	0.0384072	7.47878	13.2852	1.77638	0.265764
Shfm1_ TTTATTTCATTATCTGC	NM_009169	74.4251	33.0626	-2.25104	0.000189546	96.3833	19.768	-4.87573	2.28836e-11	12.4646	45.8943	3.68196	6.09957e-05
Shkbp1_ TGGACTGGTCCCAGGGG	NM_138676	0	6.61252	6.61252	0.0233477	2.35081	8.64849	3.67894	0.0929125	8.72524	1.20774	-7.22441	0.0348302
Sigmar1_ TAGAGGATGCTAAAGGG	NM_011014	6.20209	0	-6.20209	0.0216891	3.52622	1.2355	-2.85409	0.406933	0	1.20774	1.20774	0.515901
Skp1a_ TAAAAATTAATTTAACC	NM_011543	28.5296	14.3271	-1.9913	0.0443707	30.5606	3.7065	-8.24513	1.52789e-05	23.6828	18.1162	-1.30727	0.44183
Slbp_ TATCCAGTTGTAAACTT	NM_009193	7.44251	4.40834	-1.68828	0.423889	12.9295	2.471	-5.23249	0.0166589	3.73939	15.7007	4.19873	0.0152066
Slc17a8_ GTGGCGCACACCTTTAA	NM_182959	1.24042	3.30626	2.66544	0.453167	2.35081	11.1195	4.73006	0.0312114	4.98585	2.41549	-2.06412	0.427652
Slc1a3_ TATAGAAAGGTTAACAC	NM_148938	7.44251	0	-7.44251	0.0102041	4.70162	2.471	-1.90272	0.495028	4.98585	3.62323	-1.37608	0.692332
Slc25a17_ ACTTTGTTTCCATCTGA	NM_011399	3.72125	7.7146	2.07312	0.311907	8.22784	1.2355	-6.65953	0.0466176	0	1.20774	1.20774	0.515901
Slc25a4_ GGTGGTGCTTTTGTATT	NM_007450	78.1463	58.4106	-1.33788	0.117593	101.085	51.8909	-1.94803	0.000283481	49.8585	94.204	1.88943	0.000835486
Slc25a5_ TTGTATAATATACCATA	NM_007451	37.2125	17.6334	-2.11035	0.0139401	50.5424	6.17749	-8.18171	1.99032e-08	8.72524	14.4929	1.66103	0.294704
Slc29a4_ CAGGGACAGCTGAGGTC	NM_146257	4.96167	8.81669	-0.562759	0.370732	2.35081	11.1195	4.73006	0.0312114	14.9576	7.24646	-2.06412	0.146829
Slc30a1_ AGGCTTTATGGATTGTT	NM_009579	4.96167	0	-4.96167	0.0461006	1.17541	0	-1.17541	0.525236	1.24646	1.20774	-1.03206	0.976337
Slc30a9_ AGCTGTGCTGCAGTTGG	NM_178651	1.24042	12.1229	9.77328	0.00645983	1.17541	0	-1.17541	0.525236	2.49293	6.03872	2.42234	0.310261
Slc35f1_ GACTGGCTGTGGCAATG	NM_178675	2.48084	1.10209	-2.25104	0.539135	9.40325	1.2355	-7.61089	0.0262666	1.24646	3.62323	2.90681	0.395032
Slc39a6_ AGAGGATGTTAAGACCT	NM_139143	7.44251	1.10209	-6.75311	0.0480277	4.70162	1.2355	-3.80545	0.243001	6.23232	1.20774	-5.1603	0.114969
Slc6a15_ TGGTTGGCTGTATAATT	NM_175328	0	1.10209	1.10209	0.560796	7.05243	2.471	-2.85409	0.205466	3.73939	16.9084	4.52171	0.00914551
Slc9a6_ AGTGAACGCTTGTGGAC	NM_172780	0	6.61252	6.61252	0.0233477	1.17541	1.2355	1.05112	0.96262	1.24646	1.20774	-1.03206	0.976337
Slmo2_ CTGTACTGTGGGCTGGT	NM_025531	8.68292	5.51043	-1.57573	0.441993	12.9295	3.7065	-3.48833	0.0443348	9.97171	6.03872	-1.65129	0.390077
Smarce1_ TGGCGAGATCTCACTGA	NM_020618	4.96167	0	-4.96167	0.0461006	3.52622	0	-3.52622	0.137936	0	1.20774	1.20774	0.515901
Smc1a_ AAGAACCCCAAGGAGAG	NM_019710	21.0871	2.20417	-9.5669	0.000149166	11.7541	2.471	-4.75681	0.0282316	4.98585	8.45421	1.69564	0.41892
Smc3_ GTTAACTGAAGGATAAT	NM_007790	6.20209	2.20417	-2.81379	0.218312	7.05243	0	-7.05243	0.0185637	1.24646	1.20774	-1.03206	0.976337
Smc4_ CTACAAGTAAAGCCAAG	NM_133786	6.20209	0	-6.20209	0.0216891	2.35081	2.471	1.05112	0.953284	3.73939	1.20774	-3.09618	0.35559
Smc4_ GATGAGATTGATGCAGC	NM_133786	9.92334	3.30626	-3.00138	0.0968563	7.05243	3.7065	-1.90272	0.386171	0	7.24646	7.24646	0.0174344
Smc6_ AAAGCAACCCAGCTCGA	NM_025695	2.48084	1.10209	-2.25104	0.539135	5.87703	0	-5.87703	0.0362246	1.24646	2.41549	1.93787	0.64885
Smc6_ CAATCCCAAAAGCCACC	NM_025695	1.24042	8.81669	7.10784	0.0342669	7.05243	4.94199	-1.42704	0.606421	6.23232	7.24646	1.16272	0.817441
Smu1_ TCTGCGTCCTAGCATAA	NM_021535	12.4042	0	-12.4042	0.00049994	11.7541	9.88399	-1.1892	0.728509	4.98585	3.62323	-1.37608	0.692332
Snhg6_ AACAAAGTCAAGAAGCC	NR_024067	48.3763	14.3271	-3.37655	4.74013e-05	10.5787	9.88399	-1.07028	0.898639	13.7111	8.45421	-1.62181	0.324044
Snrpa1_ GAGTAACAACCTTGCTT	NM_021336	26.0488	9.91878	-2.62621	0.0122258	21.1573	11.1195	-1.90272	0.114399	6.23232	13.2852	2.13166	0.1622
Snrpb_ GAGTCTCCCTGGATTGT	NM_009225	32.2509	26.4501	-1.21931	0.481549	43.49	32.123	-1.35386	0.239225	14.9576	36.2323	2.42234	0.00737046
Snrpb2_ AAGATGAGGGGACAGGC	NM_021335	7.44251	4.40834	-1.68828	0.423889	5.87703	0	-5.87703	0.0362246	0	4.83098	4.83098	0.0675882
Snrpb2_ TGATGCCAATGTGGAAG	NM_021335	13.6446	7.7146	-1.76867	0.239158	16.4557	4.94199	-3.32977	0.0254765	2.49293	1.20774	-2.06412	0.601524
Snrpc_ GAAAGGAAACTTCCCTT	NM_011432	13.6446	8.81669	-1.54759	0.349052	28.2097	9.88399	-2.85409	0.00701766	32.408	25.3626	-1.27779	0.40606
Snrpd3_ TGCATATGTCTTAGATT	NM_026095	75.6655	13.225	-5.72138	1.2736e-10	75.226	16.0615	-4.68363	6.52842e-09	23.6828	44.6865	1.88688	0.0224616
Snrpe_ CTAAAAGGAGATAATAT	NM_009227	50.8571	24.2459	-2.09756	0.0042147	58.7703	3.7065	-15.856	9.52621e-12	16.204	27.7781	1.71427	0.120101
Snw1_ CCAGTTCGTGCAGCTGA	NM_025507	4.96167	2.20417	-2.25104	0.362056	27.0343	1.2355	-21.8813	2.73374e-06	1.24646	2.41549	1.93787	0.64885
Snx1_ AAAGATTATGTAATAAA	NM_019727	7.44251	2.20417	-3.37655	0.128142	4.70162	2.471	-1.90272	0.495028	0	6.03872	6.03872	0.0343273
Snx27_ CACACTTATAATTTATT	NM_029721	2.48084	1.10209	-2.25104	0.539135	5.87703	0	-5.87703	0.0362246	3.73939	3.62323	-1.03206	0.965497
Snx3_ AAAGATTAATGAGGGAA	NM_017472	21.0871	13.225	-1.59448	0.21561	19.9819	18.5325	-1.07821	0.839049	6.23232	45.8943	7.36392	2.39988e-07
Snx6_ AGGTGTTCCTGTGTCGG	NM_026998	12.4042	4.40834	-2.81379	0.07324	12.9295	2.471	-5.23249	0.0166589	2.49293	1.20774	-2.06412	0.601524
Snx6_ CTCCTTGTATGGCTCTG	NM_026998	13.6446	9.91878	-1.37563	0.478366	24.6835	6.17749	-3.99572	0.00232191	9.97171	18.1162	1.81676	0.174967
Sod2_ CAGCTGCACCACAGCAA	NM_013671	3.72125	2.20417	-1.68828	0.580291	1.17541	9.88399	8.409	0.0174675	12.4646	7.24646	-1.7201	0.300567
Sostdc1_ TGGTTAAACCTGTCCCG	NM_025312	ND	ND	ND	NA	4.70162	19.768	4.2045	0.00511105	0	10.8697	10.8697	0.00228408
Sox11_ CAAATATGTTGGTACGT	NM_009234	4.96167	0	-4.96167	0.0461006	3.52622	2.471	-1.42704	0.734798	0	6.03872	6.03872	0.0343273
Sox11_ CAGAGTGTAGTGTGTTG	NM_009234	13.6446	15.4292	-0.884335	0.777006	25.8589	9.88399	-2.61624	0.0156972	16.204	14.4929	-1.11806	0.782011
Sox11_ CTCTTAGCAGTCAGGAT	NM_009234	6.20209	4.40834	-1.4069	0.613516	12.9295	2.471	-5.23249	0.0166589	3.73939	2.41549	-1.54809	0.658157
Sox11_ GCACTGTTAACAAGTGT	NM_009234	52.0975	13.225	-3.93931	4.62606e-06	50.5424	45.7134	-1.10564	0.658957	64.8161	57.9717	-1.11806	0.577748
Sox11_ GTGAGTGTTTGTTGCAT	NM_009234	8.68292	16.5313	-0.525242	0.162744	30.5606	13.5905	-2.24867	0.0209681	32.408	25.3626	-1.27779	0.40606
Sox11_ TGGAGGCTCCAGCCTCA	NM_009234	18.6063	12.1229	-1.5348	0.280881	34.0868	46.9489	1.37734	0.194381	61.0767	33.8168	-1.8061	0.0114426
Sox12_ TGAGTGAAGAGATGTCA	NM_011438	4.96167	9.91878	-0.50023	0.262837	8.22784	1.2355	-6.65953	0.0466176	6.23232	4.83098	-1.29007	0.7154
Sox21_ TATTCAGTTTCGTTTTG	NM_177753	8.68292	3.30626	-2.62621	0.159136	2.35081	1.2355	-1.90272	0.662846	0	6.03872	6.03872	0.0343273
Sox4_ GGGACCTCGTGGAAGCC	NM_009238	35.9721	13.225	-2.72	0.00239496	9.40325	59.3039	6.30675	9.52096e-09	73.5413	53.1407	-1.3839	0.102411
Sox4_ TCCCTGGGCAGTTTCAG	NM_009238	50.8571	7.7146	-6.59232	4.11798e-08	27.0343	14.826	-1.82344	0.090221	33.6545	15.7007	-2.14351	0.0211913
Sparc_ GAACATTGCACCACACG	NM_009242	0	3.30626	3.30626	0.157246	4.70162	32.123	6.83231	1.88138e-05	27.4222	22.9471	-1.19502	0.572085
Sparcl1_ CTGAGGAAGTGAGATAC	NM_010097	1.24042	1.10209	-1.12552	0.911524	12.9295	3.7065	-3.48833	0.0443348	8.72524	57.9717	6.64414	1.44336e-08
Spcs1_ GCTTCATTTCTAATCCA	NM_026911	19.8467	12.1229	-1.63712	0.207859	34.0868	9.88399	-3.44869	0.000820109	4.98585	19.3239	3.87575	0.00888126
Spcs2_ CAGCGTTTGAATGCTCA	NM_025668	24.8084	17.6334	-1.4069	0.308443	52.8933	25.9455	-2.03863	0.0058032	16.204	16.9084	1.04347	0.91702
Spg21_ TGGCGTTCTCTCTTTTC	NM_138584	9.92334	7.7146	-1.28631	0.624983	0	6.17749	6.17749	0.0268582	12.4646	4.83098	-2.58015	0.104682
Spice1_ GAGGCGCGCAGCAAACT	NM_144550	ND	ND	ND	NA	0	4.94199	4.94199	0.0550896	6.23232	0	-6.23232	0.0284061
Spnb3_ GTGCAGATAGTGCCACC	NM_021287	3.72125	18.7355	5.03472	0.00355801	0	6.17749	6.17749	0.0268582	8.72524	0	-8.72524	0.00687922
Spr_ TCCTGTCACAGTGGCCC	NM_011467	4.96167	11.0209	2.2212	0.182851	2.35081	16.0615	6.83231	0.00306485	2.49293	2.41549	-1.03206	0.970424
Sqle_ TAAATATAAGCCTTACT	NM_009270	7.44251	4.40834	-1.68828	0.423889	24.6835	7.41299	-3.32977	0.00557993	4.98585	6.03872	1.21117	0.793025
Sqstm1_ TAGCTTCCTCTGACTTG	NM_011018	16.1254	6.61252	-2.43862	0.0657539	18.8065	2.471	-7.61089	0.00105871	12.4646	13.2852	1.06583	0.890599
Srp14_ AGATTACTGTAATAGTT	NM_009273	43.4146	13.225	-3.28276	0.000152361	42.3146	13.5905	-3.11355	0.000426577	19.9434	37.4401	1.87732	0.038412
Srp19_ AGTTACTTGAAATACTA	NM_025527	4.96167	4.40834	-1.12552	0.855348	7.05243	0	-7.05243	0.0185637	1.24646	2.41549	1.93787	0.64885
Srp9_ GTGAATAACTTGAAATT	NM_012058	9.92334	1.10209	-9.00414	0.0130227	14.1049	4.94199	-2.85409	0.0620419	1.24646	15.7007	12.5962	0.00119905
Srpk2_ GTCTTTGAAGTACTTGG	NM_009274	1.24042	3.30626	2.66544	0.453167	8.22784	0	-8.22784	0.00951322	3.73939	3.62323	-1.03206	0.965497
Srpr_ ATTGAAACACGGGGGGA	NM_026130	4.96167	0	-4.96167	0.0461006	2.35081	2.471	1.05112	0.953284	1.24646	4.83098	3.87575	0.233893
Ssbp1_ TATAGTCTATAGTTTAA	NM_212468	6.20209	9.91878	-0.625288	0.42281	22.3327	4.94199	-4.51897	0.00230761	6.23232	10.8697	1.74409	0.331589
Ssr2_ ACCTTGCCCTCCATAGG	NM_025448	19.8467	61.7168	3.10968	1.58639e-05	37.613	18.5325	-2.02957	0.0211973	8.72524	15.7007	1.79945	0.214915
Ssr3_ CAGCCAGTGTATCAGCC	NM_026155	27.2892	52.9001	1.9385	0.00866603	17.6311	11.1195	-1.5856	0.281771	14.9576	25.3626	1.69564	0.145223
Sssca1_ CTGGGCGACACGTGCGC	NM_020491	13.6446	31.9605	2.34236	0.0131403	9.40325	18.5325	1.97086	0.119578	11.2182	7.24646	-1.54809	0.416864
Ssu72_ GCCTGCCCTGCACAGCC	NM_026899	26.0488	16.5313	-1.57573	0.177752	17.6311	33.3585	1.89202	0.0452945	14.9576	26.5704	1.77638	0.108594
St13_ GGGGGGAAAGTACCACC	NM_133726	0	1.10209	1.10209	0.560796	2.35081	3.7065	1.57669	0.641366	1.24646	9.66195	7.75149	0.0244154
St8sia1_ GATATAATAATTCCGGG	NM_011374	0	6.61252	6.61252	0.0233477	1.17541	0	-1.17541	0.525236	1.24646	0	-1.24646	0.484348
St8sia2_ GGCTGGTTGACTTTGGC	NM_009181	2.48084	5.51043	2.2212	0.373504	1.17541	9.88399	8.409	0.0174675	13.7111	7.24646	-1.89211	0.212119
Stard3nl_ TGCTCTTTATACAGTTT	NM_024270	17.3658	1.10209	-15.7573	0.000219047	16.4557	2.471	-6.65953	0.00325265	14.9576	12.0774	-1.23847	0.622619
Stip1_ GTCTCTTCACTGCTGCC	NM_016737	38.453	28.6542	-1.34196	0.267881	19.9819	30.8875	1.54577	0.166021	26.1757	9.66195	-2.70915	0.0127076
Stmn1_ AGAAGGAGGTGCTCCAG	NM_019641	241.881	405.568	1.67672	2.65168e-09	258.589	467.018	1.80602	1.24478e-12	264.25	155.799	-1.6961	1.58545e-06
Stmn2_ GGTGATGATGTTCATTT	NM_025285	8.68292	1.10209	-7.87863	0.0251379	3.52622	3.7065	1.05112	0.94551	12.4646	10.8697	-1.14673	0.768687
Stmn3_ AACGGGAGGTGCTGCAC	NM_009133	8.68292	40.7772	4.69625	1.85038e-05	12.9295	38.3004	2.96226	0.00109564	39.8868	14.4929	-2.75216	0.0017302
Stoml2_ TAATAAAGTGACCAGTG	NM_023231	21.0871	11.0209	-1.91338	0.101	22.3327	13.5905	-1.64326	0.192976	3.73939	18.1162	4.84468	0.0054515
Stub1_ AGCCTCCCTTGTCCCCC	NM_019719	19.8467	22.0417	-0.900414	0.767781	7.05243	24.71	3.50375	0.00398042	27.4222	15.7007	-1.74656	0.10978
Stx2_ CGTACCACCCAGGCTCC	NM_007941	6.20209	0	-6.20209	0.0216891	2.35081	3.7065	1.57669	0.641366	1.24646	1.20774	-1.03206	0.976337
Stx8_ GTGATTTTATTGCTGCT	NM_018768	4.96167	3.30626	-1.50069	0.601628	3.52622	8.64849	2.45262	0.196013	7.47878	0	-7.47878	0.013979
Sub1_ GAACAATGGAGCCAGCT	NM_011294	48.3763	34.1647	-1.41597	0.147387	71.6998	33.3585	-2.14937	0.000640022	13.7111	35.0246	2.55447	0.00589402
Suclg1_ CAGCTGACACTGGTTGG	NM_019879	24.8084	15.4292	-1.60788	0.172009	24.6835	16.0615	-1.53682	0.227423	6.23232	24.1549	3.87575	0.0032259
Sumo1_ GGTTTTCAAGGGACATC	NM_009460	32.2509	23.1438	-1.3935	0.257418	63.4719	19.768	-3.21085	9.89348e-06	31.1616	50.7253	1.62781	0.0523722
Sumo1_ TTTGTAGTCAAGATGAC	NM_009460	3.72125	4.40834	-0.844138	0.859085	9.40325	0	-9.40325	0.00487517	2.49293	3.62323	1.45341	0.71731
Surf2_ GCTTTCTCTGCAGTGTT	NM_013678	6.20209	1.10209	-5.62759	0.0905988	8.22784	0	-8.22784	0.00951322	1.24646	3.62323	2.90681	0.395032
Swi5_ AGTACAATGACATCAAG	NM_175190	42.1742	16.5313	-2.55117	0.00173635	56.4195	12.355	-4.56654	7.11018e-07	18.6969	13.2852	-1.40735	0.394593
Syngr1_ CAGCATCGCTTCCTTGG	NM_009303	2.48084	0	-2.48084	0.208274	4.70162	2.471	-1.90272	0.495028	0	6.03872	6.03872	0.0343273
Syngr2_ CTAGTTTCTCCACTGGG	NM_009304	6.20209	0	-6.20209	0.0216891	1.17541	1.2355	1.05112	0.96262	3.73939	2.41549	-1.54809	0.658157
Syp_ GTTGGGAGCTGTGAGGT	NM_009305	1.24042	11.0209	8.8848	0.0113356	7.05243	1.2355	-5.70817	0.0819174	4.98585	0	-4.98585	0.0577229
Sys1_ AGCCATCATACTGTCAC	NM_025575	8.68292	4.40834	-1.96966	0.283695	11.7541	2.471	-4.75681	0.0282316	0	4.83098	4.83098	0.0675882
Syt11_ AAAATTGTGTTTTGTGC	NM_018804	14.885	5.51043	-2.70124	0.0555153	7.05243	18.5325	2.62781	0.0397951	12.4646	12.0774	-1.03206	0.941673
Syt11_ TTTATGGACAATGCTGT	NM_018804	6.20209	0	-6.20209	0.0216891	1.17541	4.94199	4.2045	0.196246	4.98585	3.62323	-1.37608	0.692332
Tacc3_ CAGAAGAAAAGCTCAGG	NM_001040435	13.6446	4.40834	-3.09517	0.0448289	14.1049	6.17749	-2.28327	0.119352	1.24646	7.24646	5.81362	0.0774922
Tagln3_ TAAGATGCTGTATAGTG	NM_019754	21.0871	36.3688	-0.579812	0.0664064	32.9114	23.4745	-1.40201	0.259528	23.6828	7.24646	-3.26819	0.00739983
Taldo1_ GCTTGTGACGAATGAAT	NM_011528	26.0488	15.4292	-1.68828	0.127539	27.0343	11.1195	-2.43126	0.0199361	19.9434	32.6091	1.63508	0.118953
Tarbp2_ GTGAGCTTGTTCTCCTT	NM_009319	8.68292	1.10209	-7.87863	0.0251379	3.52622	14.826	4.2045	0.0163176	7.47878	3.62323	-2.06412	0.318479
Tbc1d17_ AGCCGGCCAATGAAATG	NM_001042655	7.44251	0	-7.44251	0.0102041	4.70162	6.17749	1.31391	0.693381	6.23232	3.62323	-1.7201	0.477247
Tbcb_ TATGTAGGACTCACAGA	NM_025548	7.44251	19.8376	2.66544	0.0315926	11.7541	8.64849	-1.35909	0.549681	11.2182	10.8697	-1.03206	0.944446
Tbpl1_ TCCCACAGGCAGAGCTG	NM_011603	4.96167	0	-4.96167	0.0461006	9.40325	1.2355	-7.61089	0.0262666	2.49293	0	-2.49293	0.238353
Tbr1_ ATGTAACCACTGTGTGC	NM_009322	3.72125	15.4292	4.14624	0.0152166	2.35081	2.471	1.05112	0.953284	1.24646	0	-1.24646	0.484348
Tceb1_ TTTATAACTTAGCCAAA	NM_026456	0	2.20417	2.20417	0.296957	12.9295	0	-12.9295	0.00065611	2.49293	1.20774	-2.06412	0.601524
Tceb2_ ATCCGGCGCCACAAGAC	NM_026305	39.6934	124.536	3.13744	5.61777e-10	97.5587	135.905	1.39306	0.0221373	47.3656	35.0246	-1.35235	0.221685
Tcp1_ CCCAAGAGAATAGTTAA	NM_013686	4.96167	0	-4.96167	0.0461006	ND	ND	ND	NA	1.24646	3.62323	2.90681	0.395032
Tcp1_ GGAAACCACGAGACAAC	NM_013686	31.0104	29.7563	-1.04215	0.87455	15.2803	42.0069	2.7491	0.001161	13.7111	15.7007	1.14511	0.749596
Tex9_ TGATGCAAGAGGAGCTG	NM_009359	1.24042	0	-1.24042	0.442691	5.87703	0	-5.87703	0.0362246	0	1.20774	1.20774	0.515901
Tfg_ ATGTACTAAAAATAGAG	NM_019678	9.92334	2.20417	-4.50207	0.0415221	5.87703	3.7065	-1.5856	0.558086	2.49293	6.03872	2.42234	0.310261
Tgfbr1_ GGCCCTCTTTAGAAAAG	NM_009370	0	9.91878	9.91878	0.00346662	1.17541	3.7065	3.15337	0.34462	1.24646	0	-1.24646	0.484348
Tgs1_ AGAATTTTGAGATGTCT	NM_054089	2.48084	1.10209	-2.25104	0.539135	8.22784	1.2355	-6.65953	0.0466176	2.49293	1.20774	-2.06412	0.601524
Thbs3_ CGAGGGGGGCGTCTCGG	NM_013691	11.1638	3.30626	-3.37655	0.0577884	4.70162	6.17749	1.31391	0.693381	0	6.03872	6.03872	0.0343273
Thoc6_ ACCCTGTATTTCAGGAG	NM_001008425	6.20209	0	-6.20209	0.0216891	3.52622	0	-3.52622	0.137936	0	1.20774	1.20774	0.515901
Thoc7_ TGTCGTTCATATTTCTT	NM_025435	13.6446	4.40834	-3.09517	0.0448289	19.9819	9.88399	-2.02164	0.0988727	7.47878	9.66195	1.29192	0.65128
Thop1_ CTGAAGCAGTTCCTGGG	NM_022653	0	22.0417	22.0417	3.18178e-06	9.40325	3.7065	-2.53696	0.17163	2.49293	1.20774	-2.06412	0.601524
Timm17a_ GTTGGGTCCGCTGCGAT	NM_011590	0	5.51043	5.51043	0.0440916	11.7541	19.768	1.6818	0.198441	1.24646	2.41549	1.93787	0.64885
Timm23_ TTAATTCATTTAAAAAA	NM_016897	11.1638	4.40834	-2.53242	0.117525	25.8589	3.7065	-6.97665	0.000144631	7.47878	9.66195	1.29192	0.65128
Tkt_ GGATGCTGGGTGGGTGA	NM_009388	37.2125	9.91878	-3.75173	0.000166143	29.3851	42.0069	1.42953	0.175088	24.9293	28.9859	1.16272	0.624707
Tm2d1_ TCACTTGTCATTTTTAT	NM_053157	1.24042	1.10209	-1.12552	0.911524	10.5787	2.471	-4.28113	0.0473398	2.49293	7.24646	2.90681	0.195713
Tm9sf2_ GTATTGGCCTTTTAAAC	NM_080556	13.6446	3.30626	-4.1269	0.0195862	4.70162	0	-4.70162	0.0706873	3.73939	8.45421	2.26085	0.247546
Tmed1_ AGCCTCAAGGAACAGAG	NM_010744	17.3658	3.30626	-5.25242	0.00351625	14.1049	8.64849	-1.63091	0.314097	9.97171	2.41549	-4.12824	0.0581561
Tmed10_ GGCACCACCTATACCCA	NM_026775	8.68292	1.10209	-7.87863	0.0251379	5.87703	4.94199	-1.1892	0.815959	2.49293	12.0774	4.84468	0.0259815
Tmed10_ GGTGGGACACATTAAAA	NM_026775	18.6063	11.0209	-1.68828	0.199162	39.9638	12.355	-3.23463	0.000462515	7.47878	19.3239	2.58383	0.0416751
Tmed4_ CAGTGATTTCGGCACTC	NM_134020	3.72125	4.40834	-0.844138	0.859085	22.3327	7.41299	-3.01265	0.0133837	8.72524	2.41549	-3.61221	0.0987122
Tmem109_ CTATTTTATTATCTTCT	NM_134142	4.96167	1.10209	-4.50207	0.168158	8.22784	0	-8.22784	0.00951322	1.24646	2.41549	1.93787	0.64885
Tmem132a_ CCCCTTATTTATGGGAA	NM_133804	3.72125	5.51043	-0.675311	0.630632	7.05243	0	-7.05243	0.0185637	6.23232	7.24646	1.16272	0.817441
Tmem14c_ TGCTGTTGCTGTGGTGA	NM_025387	8.68292	5.51043	-1.57573	0.441993	8.22784	14.826	1.80193	0.218217	4.98585	15.7007	3.14904	0.0364203
Tmem165_ GACTTACCAAATTAAAA	NM_011626	8.68292	1.10209	-7.87863	0.0251379	3.52622	1.2355	-2.85409	0.406933	1.24646	6.03872	4.84468	0.135684
Tmem199_ TTAAAAGGAGCCAAAGA	NM_199199	3.72125	2.20417	-1.68828	0.580291	8.22784	1.2355	-6.65953	0.0466176	1.24646	2.41549	1.93787	0.64885
Tmem216_ AAGCAAACACAAAATTT	NM_026798	4.96167	0	-4.96167	0.0461006	3.52622	3.7065	1.05112	0.94551	1.24646	7.24646	5.81362	0.0774922
Tmem223_ GCTCACAGAGGTGAAGT	NM_025791	23.5679	36.3688	-0.648025	0.133063	82.2784	23.4745	-3.50502	1.1313e-07	27.4222	22.9471	-1.19502	0.572085
Tmem29_ CTATAGAGTCGACAAGC	NM_001164686	1.24042	2.20417	-0.562759	0.716087	5.87703	0	-5.87703	0.0362246	0	1.20774	1.20774	0.515901
Tmem35_ TGACTGTGAGATTATGT	NM_026239	0	6.61252	6.61252	0.0233477	0	2.471	2.471	0.231768	3.73939	2.41549	-1.54809	0.658157
Tmem59_ CCCCCCGTCAGTCATCT	NM_029565	6.20209	12.1229	-0.511599	0.222962	19.9819	6.17749	-3.23463	0.0148074	14.9576	16.9084	1.13043	0.763319
Tmem66_ GAGTTCTCTGTGGAGTC	NM_026432	7.44251	6.61252	-1.12552	0.828022	15.2803	4.94199	-3.09193	0.0399997	13.7111	22.9471	1.67362	0.176099
Tmem85_ TTACAGCAGAAAAGAAA	NM_026519	3.72125	6.61252	-0.562759	0.449174	19.9819	2.471	-8.08657	0.000599187	4.98585	7.24646	1.45341	0.58497
Tmem98_ TATCTTCCGCTTTCCCA	NM_029537	2.48084	0	-2.48084	0.208274	8.22784	4.94199	-1.66488	0.437681	0	8.45421	8.45421	0.00885474
Tmsb4x_ TTGGTGAAGGAAAAAGC	NM_021278	625.171	524.593	-1.19172	0.00603696	280.922	423.776	1.50852	8.70007e-07	277.961	368.362	1.32523	0.0013292
Tnc_ GTCATTCTCCGAGCCAG	NM_011607	2.48084	0	-2.48084	0.208274	29.3851	22.239	-1.32134	0.373703	26.1757	50.7253	1.93787	0.0117214
Tnpo3_ GGGTGGGAAGGGATAAA	NM_177296	11.1638	0	-11.1638	0.00106263	3.52622	7.41299	2.10225	0.304385	7.47878	15.7007	2.09936	0.132569
Tomm20_ CAATTCAAATGTAAATA	NM_024214	24.8084	9.91878	-2.50115	0.0188129	18.8065	0	-18.8065	2.31893e-05	3.73939	13.2852	3.55277	0.0407567
Tomm7_ GAAGGTGTATACTCCAG	NM_025394	37.2125	27.5522	-1.35062	0.266244	30.5606	14.826	-2.06128	0.035112	14.9576	25.3626	1.69564	0.145223
Top2a_ GAGTTGTCACCGCTGCA	NM_011623	6.20209	1.10209	-5.62759	0.0905988	9.40325	0	-9.40325	0.00487517	6.23232	1.20774	-5.1603	0.114969
Tor1a_ GACCTGAAGCTCCTGGA	NM_144884	11.1638	7.7146	-1.44709	0.465257	11.7541	8.64849	-1.35909	0.549681	0	8.45421	8.45421	0.00885474
Tor2a_ GGCCTGAATTTCAAAGT	NM_152800	4.96167	5.51043	-0.900414	0.902819	5.87703	6.17749	1.05112	0.932596	0	8.45421	8.45421	0.00885474
Tpd52l2_ GTCGCAGTTGTCATACA	NM_025482	8.68292	6.61252	-1.3131	0.62361	7.05243	0	-7.05243	0.0185637	0	1.20774	1.20774	0.515901
Tpi1_ TAAGGGAAATAAACACC	NM_009415	112.878	27.5522	-4.09689	5.02703e-12	44.6654	43.2424	-1.03291	0.893986	56.0908	67.6337	1.20579	0.352497
Tprgl_ GCCTATCCAAGAGGAAA	NM_026388	1.24042	4.40834	3.55392	0.279139	5.87703	2.471	-2.3784	0.323006	6.23232	16.9084	2.71302	0.0489026
Tpt1_ TGGGTTGTCTAAAAATA	NM_009429	157.533	44.0834	-3.57352	2.41928e-14	79.9276	164.321	2.05588	6.89528e-07	167.026	250.003	1.49679	0.000241736
Tra2a_ TGGGGAAGAGTAATTTC	NM_198102	22.3275	8.81669	-2.53242	0.02457	14.1049	6.17749	-2.28327	0.119352	12.4646	10.8697	-1.14673	0.768687
Trabd_ ACAGTCCCCCCACCGTC	NM_026485	0	7.7146	7.7146	0.0123632	ND	ND	ND	NA	ND	ND	ND	NA
Trappc2l_ ATGATCCAGGTGTGCTG	NM_021502	0	6.61252	6.61252	0.0233477	5.87703	7.41299	1.26135	0.70785	4.98585	1.20774	-4.12824	0.204307
Trappc6a_ GAGGGACATTAGGGCAT	NM_025960	3.72125	0	-3.72125	0.0979876	1.17541	0	-1.17541	0.525236	1.24646	8.45421	6.78256	0.0437149
Trim2_ ATGGTGATGTCTGGCTT	NM_030706	3.72125	0	-3.72125	0.0979876	4.70162	12.355	2.62781	0.0972824	19.9434	7.24646	-2.75216	0.0287233
Trim28_ AATGATGCCTTTGGTGA	NM_011588	14.885	15.4292	-0.96473	0.94093	12.9295	37.065	2.8667	0.00169367	12.4646	14.4929	1.16272	0.734423
Trim8_ GCTGGAAGAAGCCCTGG	NM_053100	0	6.61252	6.61252	0.0233477	2.35081	8.64849	3.67894	0.0929125	2.49293	8.45421	3.39128	0.120913
Trip12_ GTATTTCCCTTGTCCTC	NM_133975	0	5.51043	5.51043	0.0440916	3.52622	2.471	-1.42704	0.734798	0	2.41549	2.41549	0.26202
Trit1_ GTGGCTGTCTCTTCATC	NM_025873	4.96167	1.10209	-4.50207	0.168158	2.35081	1.2355	-1.90272	0.662846	0	6.03872	6.03872	0.0343273
Trp53bp1_ GACCTTGTACATAGTTT	NM_013735	9.92334	4.40834	-2.25104	0.184759	10.5787	2.471	-4.28113	0.0473398	6.23232	7.24646	1.16272	0.817441
Tsfm_ GGTAAAGTTATTAAATG	NM_025537	6.20209	3.30626	-1.87586	0.398652	11.7541	2.471	-4.75681	0.0282316	1.24646	8.45421	6.78256	0.0437149
Tsg101_ TGCTGTCAGCTGGAGAC	NM_021884	29.77	52.9001	1.77696	0.0197672	30.5606	24.71	-1.23677	0.481907	17.4505	21.7394	1.24578	0.545759
Tsn_ AGCATTGGCGGTTCGTG	NM_011650	18.6063	14.3271	-1.29867	0.489287	14.1049	39.5359	2.803	0.00140423	7.47878	6.03872	-1.23847	0.732061
Tspan3_ GAGACTAGCAAAATAGT	NM_019793	19.8467	11.0209	-1.80083	0.142981	31.736	13.5905	-2.33516	0.0146819	27.4222	35.0246	1.27723	0.391741
Tspan31_ CCAGATGTGTGGGGAGA	NM_025982	14.885	52.9001	3.55392	1.63814e-05	54.0687	17.297	-3.1259	6.19297e-05	8.72524	4.83098	-1.8061	0.357914
Tspan6_ AGATTAAGAACAGCTTT	NM_019656	6.20209	7.7146	-0.803941	0.737495	12.9295	0	-12.9295	0.00065611	0	2.41549	2.41549	0.26202
Tspan7_ TATTAATAAATAGAGCA	NM_019634	6.20209	1.10209	-5.62759	0.0905988	18.8065	6.17749	-3.04436	0.0230081	14.9576	28.9859	1.93787	0.0587182
Tsta3_ TGTCCCTGCTGGACTAG	NM_031201	4.96167	0	-4.96167	0.0461006	9.40325	0	-9.40325	0.00487517	2.49293	3.62323	1.45341	0.71731
Ttc3_ ATTAATTATGTATTAGT	NM_009441	2.48084	1.10209	-2.25104	0.539135	5.87703	0	-5.87703	0.0362246	0	2.41549	2.41549	0.26202
Ttc3_ TGAGAACTGCGAGCAGA	NM_009441	3.72125	2.20417	-1.68828	0.580291	15.2803	3.7065	-4.12257	0.0168306	13.7111	9.66195	-1.41908	0.459051
Ttc9b_ CGTTTACTGGTAAAGCC	NM_028417	22.3275	13.225	-1.68828	0.158831	9.40325	16.0615	1.70808	0.236358	34.901	18.1162	-1.92651	0.037973
Ttr_ AATTCGCGGATGTGGTT	NM_013697	ND	ND	ND	NA	454.882	1819.89	4.00079	0	1767.48	2155.82	1.21971	2.16117e-08
Ttr_ TTCAAAAGCCCTGGGTT	NM_013697	ND	ND	ND	NA	43.49	98.8399	2.2727	1.95414e-05	99.7171	150.968	1.51396	0.00348974
Tuba1c_ TGCTGCCATTCTATACT	NM_009448	24.8084	5.51043	-4.50207	0.000899743	17.6311	8.64849	-2.03863	0.118875	3.73939	4.83098	1.29192	0.761337
Tubb2c_ TCCACTGTGCATTTGCT	NM_146116	75.6655	30.8584	-2.45202	4.64298e-05	43.49	50.6554	1.16476	0.501646	31.1616	80.9189	2.59675	1.85755e-05
Tubb3_ TGAGTCCACTTGGCTCT	NM_023279	57.0592	73.8398	-0.772744	0.179948	106.962	79.0719	-1.35272	0.0635904	118.414	86.9576	-1.36174	0.0476014
Tubb5_ AACGACCTCGTCTCTGA	NM_011655	0	2.20417	2.20417	0.296957	2.35081	2.471	1.05112	0.953284	6.23232	0	-6.23232	0.0284061
Tubb5_ GCAGGCACTCAATAAAT	NM_011655	265.449	92.5752	-2.86739	5.08988e-18	270.343	311.346	1.15167	0.121346	350.256	384.063	1.09652	0.260882
Txn1_ CTCTGAAAAGTGTAACC	NM_011660	70.7038	29.7563	-2.37609	0.000129377	44.6654	24.71	-1.80759	0.0301526	31.1616	61.5949	1.97663	0.00435132
Txndc9_ TTCTCAGAAGTCCTGGA	NM_172054	6.20209	24.2459	3.90931	0.0025924	25.8589	8.64849	-2.98999	0.00785031	11.2182	2.41549	-4.64427	0.0337628
Txnl4a_ GCGAGGGAGCAGTGGGG	NM_025299	2.48084	3.30626	-0.750345	0.801225	4.70162	8.64849	1.83947	0.34131	1.24646	9.66195	7.75149	0.0244154
Uba2_ TTGCCTTCCCTGTAAAT	NM_016682	9.92334	9.91878	-1.00046	0.984404	18.8065	4.94199	-3.80545	0.0100103	3.73939	9.66195	2.58383	0.161859
Uba52_ TGACCCCGGGACCAAAT	NM_019883	172.418	125.638	-1.37234	0.0120055	156.329	228.567	1.46209	0.000773972	335.299	254.834	-1.31575	0.0027609
Ubap2_ GTCCCTCTTCTAACAAA	NM_026872	0	6.61252	6.61252	0.0233477	0	3.7065	3.7065	0.112996	1.24646	0	-1.24646	0.484348
Ube2a_ TAAAAACTGTACATTTT	NM_019668	4.96167	1.10209	-4.50207	0.168158	8.22784	0	-8.22784	0.00951322	3.73939	2.41549	-1.54809	0.658157
Ube2b_ ACAGAATATACACATTT	NM_009458	16.1254	1.10209	-16.1254	0.000438019	9.40325	1.2355	-7.61089	0.0262666	3.73939	12.0774	3.22979	0.0655216
Ube2c_ ACATCTGGTGACAAAGG	NM_026785	55.8188	57.3085	-0.974006	0.903967	25.8589	58.0684	2.24559	0.00126051	14.9576	12.0774	-1.23847	0.622619
Ube2d3_ TCAATAAAGGAATGACC	NM_025356	35.9721	20.9396	-1.7179	0.0649068	31.736	7.41299	-4.28113	0.000338161	4.98585	9.66195	1.93787	0.292417
Ube2e3_ CTCCTGAAGGCAAAAAA	NM_009454	4.96167	1.10209	-4.50207	0.168158	7.05243	8.64849	1.22631	0.718431	1.24646	8.45421	6.78256	0.0437149
Ube2l3_ CCTTGTCCTGTCCAGCC	NM_009456	3.72125	25.348	6.81168	0.00016509	8.22784	23.4745	2.85305	0.0134701	8.72524	3.62323	-2.40814	0.206862
Ube2l3_ GTCCCTATCTGTAGTCA	NM_009456	11.1638	0	-11.1638	0.00106263	7.05243	6.17749	-1.14163	0.842657	3.73939	7.24646	1.93787	0.370246
Ube2l6_ CTCCTGCTGCCAGACCA	NM_019949	3.72125	4.40834	-0.844138	0.859085	9.40325	0	-9.40325	0.00487517	2.49293	1.20774	-2.06412	0.601524
Ube2n_ GTTAAAGTACAAGGCAC	NM_080560	27.2892	25.348	-1.07658	0.79809	49.367	21.0035	-2.35042	0.00205789	13.7111	7.24646	-1.89211	0.212119
Ube2q1_ TACACTGCTTTTTTTGG	NM_027315	9.92334	1.10209	-9.00414	0.0130227	1.17541	1.2355	1.05112	0.96262	3.73939	7.24646	1.93787	0.370246
Ube2s_ CAGGTGAGCGAGATAAG	NM_133777	29.77	16.5313	-1.80083	0.0717011	25.8589	2.471	-10.465	3.26838e-05	24.9293	9.66195	-2.58015	0.0192987
Ube2t_ CAGCGATTCTTTAAGGA	NM_026024	7.44251	2.20417	-3.37655	0.128142	8.22784	0	-8.22784	0.00951322	0	2.41549	2.41549	0.26202
Ube3b_ TGTGTTCCCAGCTTGCC	NM_054093	2.48084	5.51043	2.2212	0.373504	0	11.1195	11.1195	0.00151743	9.97171	1.20774	-8.25647	0.0188597
Ubl5_ AATAAAAACTTGGCTGC	NM_025401	44.655	29.7563	-1.50069	0.109688	28.2097	51.8909	1.83947	0.0158013	46.1191	70.0492	1.51887	0.0459595
Ubn1_ GCCAGGGAGACCTATGG	NM_026666	0	5.51043	5.51043	0.0440916	1.17541	1.2355	1.05112	0.96262	1.24646	0	-1.24646	0.484348
Ubr7_ TTTTATGCAGAAGAAAA	NM_025666	2.48084	2.20417	-1.12552	0.889533	1.17541	0	-1.17541	0.525236	0	7.24646	7.24646	0.0174344
Ubxn1_ TCCTGGGACGAGAACCC	NM_146093	13.6446	46.2876	3.39238	8.79167e-05	8.22784	28.4165	3.4537	0.00212216	26.1757	9.66195	-2.70915	0.0127076
Ubxn4_ GATGTTCAAACCAGAGA	NM_026390	16.1254	2.20417	-7.31587	0.00197083	5.87703	12.355	2.10225	0.175803	3.73939	16.9084	4.52171	0.00914551
Uchl1_ GCGCCAGCTCAGAGGAC	NM_011670	39.6934	131.148	3.30403	5.14488e-11	31.736	109.959	3.46482	8.19441e-10	66.0625	35.0246	-1.88618	0.00521036
Uck1_ GCACGGGACGTCTCGTT	NM_011675	4.96167	9.91878	-0.50023	0.262837	2.35081	1.2355	-1.90272	0.662846	8.72524	1.20774	-7.22441	0.0348302
Ufc1_ GCCCTGGGGCTGGGTCC	NM_025388	13.6446	34.1647	2.5039	0.00649415	11.7541	28.4165	2.41759	0.0165311	13.7111	13.2852	-1.03206	0.939027
Ufm1_ CTCCTTAGAGTTAGAGA	NM_026435	ND	ND	ND	NA	5.87703	0	-5.87703	0.0362246	4.98585	1.20774	-4.12824	0.204307
Ufm1_ GTGGGAACTGACAGTAC	NM_026435	1.24042	2.20417	-0.562759	0.716087	7.05243	0	-7.05243	0.0185637	0	4.83098	4.83098	0.0675882
Ulk4_ GTGACCTTTGCCAACCT	NM_177589	0	8.81669	8.81669	0.00654664	3.52622	1.2355	-2.85409	0.406933	1.24646	1.20774	-1.03206	0.976337
Unc50_ GTGCTGTACGGGCTGTC	NM_026123	1.24042	5.51043	4.4424	0.168555	11.7541	1.2355	-9.51362	0.00814649	8.72524	3.62323	-2.40814	0.206862
Uqcr10_ TCGTCGCCGACGATCCC	NM_197979	7.44251	13.225	-0.562759	0.261355	17.6311	14.826	-1.1892	0.66518	16.204	3.62323	-4.47226	0.0106071
Uqcrb_ AAACTGAAGATGTAAAA	NM_026219	13.6446	9.91878	-1.37563	0.478366	7.05243	2.471	-2.85409	0.205466	4.98585	18.1162	3.63351	0.0143632
Uqcrc1_ TTCTGGCTGCGCTTCTA	NM_025407	12.4042	9.91878	-1.25058	0.623912	25.8589	53.1264	2.05447	0.00501884	14.9576	9.66195	-1.54809	0.34477
Uqcrc2_ CGTGTATTTAAAGCTCA	NM_025899	19.8467	7.7146	-2.57261	0.0321595	18.8065	7.41299	-2.53696	0.0462435	19.9434	20.5316	1.0295	0.937505
Uqcrfs1_ GGTCACACTATGACGCC	NM_025710	19.8467	9.91878	-2.00092	0.0930644	24.6835	8.64849	-2.85409	0.0119335	14.9576	14.4929	-1.03206	0.936491
Uqcrh_ CACGGGACCACTGTGTG	NM_025641	54.5784	84.8606	1.55484	0.0185203	57.5949	55.5974	-1.03593	0.867745	47.3656	59.1795	1.24942	0.30546
Uqcrq_ TATGAAAATGACAAGTA	NM_025352	26.0488	19.8376	-1.3131	0.395516	65.8227	13.5905	-4.8433	3.97478e-08	28.6687	22.9471	-1.24933	0.475713
Usp16_ AGCCAGTTTCTCAGTGA	NM_024258	4.96167	0	-4.96167	0.0461006	1.17541	0	-1.17541	0.525236	1.24646	3.62323	2.90681	0.395032
Usp21_ TACAGCCCCCAGAACCT	NM_013919	6.20209	5.51043	-1.12552	0.841067	12.9295	2.471	-5.23249	0.0166589	4.98585	9.66195	1.93787	0.292417
Usp24_ TGTGGTGGAGTTCTTAG	NM_183225	ND	ND	ND	NA	1.17541	0	-1.17541	0.525236	0	6.03872	6.03872	0.0343273
Usp3_ CTGAGAGCCACCCTGAC	NM_144937	2.48084	1.10209	-2.25104	0.539135	2.35081	1.2355	-1.90272	0.662846	6.23232	0	-6.23232	0.0284061
Usp34_ TCTATTCTCACGTGCCC	NM_001190401	4.96167	0	-4.96167	0.0461006	2.35081	1.2355	-1.90272	0.662846	1.24646	7.24646	5.81362	0.0774922
Utp11l_ GATAAAACTCAGAAGGT	NM_026031	8.68292	2.20417	-3.93931	0.0735986	12.9295	1.2355	-10.465	0.00449465	3.73939	3.62323	-1.03206	0.965497
Uxt_ ATGCTAGAGGGACTTAG	NM_013840	7.44251	1.10209	-6.75311	0.0480277	8.22784	0	-8.22784	0.00951322	4.98585	1.20774	-4.12824	0.204307
Vamp2_ CCCCCAATTCTGTGGCG	NM_009497	1.24042	3.30626	2.66544	0.453167	1.17541	2.471	2.10225	0.588086	1.24646	12.0774	9.68937	0.00743973
Vamp7_ AGAAAGGGCATTTATTT	NM_011515	1.24042	0	-1.24042	0.442691	7.05243	0	-7.05243	0.0185637	ND	ND	ND	NA
Vapa_ GTATTTAACATAAAAAA	NM_013933	3.72125	3.30626	-1.12552	0.871271	8.22784	0	-8.22784	0.00951322	4.98585	12.0774	2.42234	0.133625
Vars_ CCCTTTGTCACAGAGGA	NM_011690	2.48084	22.0417	8.8848	0.000197305	7.05243	8.64849	1.22631	0.718431	4.98585	0	-4.98585	0.0577229
Vash1_ CTGTCAGTGGTGTTAAA	NM_177354	0	7.7146	7.7146	0.0123632	2.35081	4.94199	2.10225	0.413259	3.73939	2.41549	-1.54809	0.658157
Vbp1_ TTATTAAAATAGTGATG	NM_011692	18.6063	3.30626	-5.62759	0.0019448	11.7541	6.17749	-1.90272	0.248975	6.23232	3.62323	-1.7201	0.477247
Vcam1_ GTACTGTACGGTACGGG	NM_011693	3.72125	2.20417	-1.68828	0.580291	2.35081	3.7065	1.57669	0.641366	0	13.2852	13.2852	0.000589181
Vcp_ GCCTGTTCCATTCCTCA	NM_009503	21.0871	7.7146	-2.7334	0.0205601	17.6311	24.71	1.4015	0.325564	23.6828	24.1549	1.01993	0.954244
Vcp_ TTGTAAAAGGACAATAA	NM_009503	7.44251	2.20417	-3.37655	0.128142	5.87703	0	-5.87703	0.0362246	6.23232	9.66195	1.5503	0.459465
Vgll4_ GTTTGCCTGAGCTTTGA	NM_177683	3.72125	2.20417	-1.68828	0.580291	1.17541	14.826	12.6135	0.00134733	12.4646	14.4929	1.16272	0.734423
Vhl_ TTACTACACACACTGTG	NM_009507	0	7.7146	7.7146	0.0123632	0	1.2355	1.2355	0.475385	0	3.62323	3.62323	0.133077
Vim_ AAGGAAGAGATGGCTCG	NM_011701	45.8955	70.5335	1.53683	0.0363405	44.6654	145.789	3.26402	7.92011e-12	48.6121	64.0104	1.31676	0.193285
Vim_ TCCAGATCGATGTGGAC	NM_011701	0	2.20417	2.20417	0.296957	0	7.41299	7.41299	0.0130944	1.24646	0	-1.24646	0.484348
Vmp1_ GAACAATTTAATATGCC	NM_029478	12.4042	3.30626	-3.75173	0.0338938	7.05243	0	-7.05243	0.0185637	2.49293	1.20774	-2.06412	0.601524
Vopp1_ CTCTTTCTTGGCAACAC	NM_146168	2.48084	2.20417	-1.12552	0.889533	5.87703	0	-5.87703	0.0362246	7.47878	1.20774	-6.19235	0.0636773
Vps28_ GACGAGATTCAGCCAGA	NM_025842	14.885	15.4292	-0.96473	0.94093	21.1573	38.3004	1.81027	0.0431622	13.7111	18.1162	1.32128	0.492635
Vps29_ AAGAGAAAGAATCCAGA	NM_019780	7.44251	3.30626	-2.25104	0.25541	21.1573	2.471	-8.56226	0.000337533	3.73939	6.03872	1.61489	0.539357
Vps72_ CTGGGACCGGGACTGGA	NM_009336	14.885	30.8584	2.07312	0.0314107	19.9819	29.652	1.48394	0.214006	9.97171	6.03872	-1.65129	0.390077
Vta1_ TTGGGTATAATATGCTT	NM_025418	2.48084	0	-2.48084	0.208274	10.5787	1.2355	-8.56226	0.0146787	7.47878	8.45421	1.13043	0.837136
Vti1b_ ATGTCTAAGCTGAGAAA	NM_016800	0	8.81669	8.81669	0.00654664	23.5081	4.94199	-4.75681	0.00139417	2.49293	2.41549	-1.03206	0.970424
Wbp11_ GACAAATAAAATGTTCC	NM_021714	21.0871	5.51043	-3.82676	0.00457771	4.70162	4.94199	1.05112	0.938711	4.98585	6.03872	1.21117	0.793025
Wbp2_ TCTGTCCCGCCAGGCCC	NM_016852	7.44251	27.5522	3.702	0.00170421	14.1049	19.768	1.4015	0.380511	19.9434	15.7007	-1.27023	0.5263
Wbp4_ GAGGCAGCCGCCCTGAA	NM_018765	8.68292	6.61252	-1.3131	0.62361	21.1573	6.17749	-3.4249	0.00943748	9.97171	6.03872	-1.65129	0.390077
Wbp4_ GCGGGGATGTGCTTTCT	NM_018765	8.68292	1.10209	-7.87863	0.0251379	9.40325	6.17749	-1.52218	0.480796	1.24646	4.83098	3.87575	0.233893
Wdr18_ CTAGGCAGCCAGATGCT	NM_175450	8.68292	3.30626	-2.62621	0.159136	9.40325	4.94199	-1.90272	0.307971	8.72524	1.20774	-7.22441	0.0348302
Wdr83_ TAAAGTAATAAATAAAG	NM_026399	12.4042	3.30626	-3.75173	0.0338938	5.87703	1.2355	-4.75681	0.14219	4.98585	6.03872	1.21117	0.793025
Wipi2_ GCTGTAAATTTGAGGCC	NM_178398	9.92334	1.10209	-9.00414	0.0130227	2.35081	0	-2.35081	0.269164	4.98585	1.20774	-4.12824	0.204307
Wnk2_ GAGGCCTCTGGAGACGC	NM_029361	3.72125	8.81669	2.36928	0.211964	2.35081	14.826	6.30675	0.00554974	4.98585	0	-4.98585	0.0577229
Wsb2_ GGATGTACCCTCCAGTT	NM_021539	2.48084	7.7146	3.10968	0.157411	1.17541	1.2355	1.05112	0.96262	12.4646	1.20774	-10.3206	0.00540012
Wwp2_ TAGTCCTGAGTCCTTCC	NM_025830	1.24042	2.20417	-0.562759	0.716087	0	6.17749	6.17749	0.0268582	0	1.20774	1.20774	0.515901
Xpnpep1_ AGACCCTCCTATGATCA	NM_133216	7.44251	1.10209	-6.75311	0.0480277	4.70162	2.471	-1.90272	0.495028	3.73939	6.03872	1.61489	0.539357
Xrn2_ TTAGCAGTTGGTGAAGT	NM_011917	8.68292	0	-8.68292	0.00480078	7.05243	4.94199	-1.42704	0.606421	1.24646	4.83098	3.87575	0.233893
Ybx1_ GGGTTTTTATTATTTTT	NM_011732	73.1846	24.2459	-3.01843	2.80012e-06	57.5949	18.5325	-3.10778	3.75908e-05	39.8868	76.0879	1.90759	0.00239664
Yif1a_ GGGGGCCCAGCCCCTCG	NM_026553	9.92334	15.4292	-0.643153	0.332608	8.22784	16.0615	1.95209	0.153377	6.23232	20.5316	3.29439	0.0131278
Yipf3_ CAGAGGGTCCCCAGAGA	NM_145353	6.20209	7.7146	-0.803941	0.737495	17.6311	25.9455	1.47157	0.254854	1.24646	9.66195	7.75149	0.0244154
Ythdf2_ TGCAGGTGTGTGGTCCC	NM_145393	4.96167	7.7146	-0.643153	0.511795	9.40325	8.64849	-1.08727	0.882797	9.97171	1.20774	-8.25647	0.0188597
Ywhae_ CCTCCATCCTTTATACT	NM_009536	16.1254	8.81669	-1.82897	0.178357	38.7884	8.64849	-4.48499	4.95856e-05	14.9576	12.0774	-1.23847	0.622619
Ywhae_ GAATTAACATTAAACTT	NM_009536	74.4251	37.4709	-1.98621	0.00112613	158.68	33.3585	-4.75681	1.55772e-17	63.5696	123.19	1.93787	7.73936e-05
Ywhaz_ ATCTTTCTGGCTCCACT	NM_011740	8.68292	31.9605	3.68085	0.000721199	11.7541	12.355	1.05112	0.907964	23.6828	10.8697	-2.17879	0.05055
Ywhaz_ TAAATTAGTCTTTTGGT	NM_011740	12.4042	2.20417	-5.62759	0.012664	3.52622	0	-3.52622	0.137936	3.73939	8.45421	2.26085	0.247546
Ywhaz_ TAAGTGGAATAAAAGTT	NM_011740	50.8571	22.0417	-2.30731	0.00161425	55.2441	12.355	-4.4714	1.15812e-06	28.6687	86.9576	3.03319	6.85682e-07
Zbtb17_ TTCCAGACGGATGCGGA	NM_009541	1.24042	6.61252	5.33088	0.100239	1.17541	8.64849	7.35787	0.0325565	3.73939	0	-3.73939	0.117296
Zc3h11a_ CAAAAATGACTTGAAGT	NM_144530	1.24042	2.20417	-0.562759	0.716087	10.5787	1.2355	-8.56226	0.0146787	1.24646	4.83098	3.87575	0.233893
Zc3h15_ CACTTCCTCCTGGATTT	NM_026934	7.44251	0	-7.44251	0.0102041	12.9295	9.88399	-1.30812	0.577916	7.47878	9.66195	1.29192	0.65128
Zc3h7b_ GGGTGAGGGTAGTGGGA	NM_001081016	11.1638	4.40834	-2.53242	0.117525	3.52622	16.0615	4.55487	0.00952608	11.2182	16.9084	1.50724	0.345799
Zc3hc1_ TAGCTCAGCAATGTGAC	NM_172735	9.92334	0	-9.92334	0.00225864	14.1049	1.2355	-11.4163	0.00246726	7.47878	9.66195	1.29192	0.65128
Zc4h2_ TCTTAGATCTACAGGCT	NM_001003916	1.24042	9.91878	7.99632	0.0197762	12.9295	3.7065	-3.48833	0.0443348	2.49293	1.20774	-2.06412	0.601524
Zcchc14_ TAACTTTATAAATATTT	NM_080855	4.96167	1.10209	-4.50207	0.168158	7.05243	0	-7.05243	0.0185637	1.24646	6.03872	4.84468	0.135684
Zcrb1_ CTTGGCGAGCGTGAGCC	NM_026025	28.5296	17.6334	-1.61793	0.138136	29.3851	14.826	-1.982	0.0485679	9.97171	14.4929	1.45341	0.42436
Zer1_ CAGCACTTGGGCAGCCT	NM_178694	2.48084	7.7146	3.10968	0.157411	1.17541	0	-1.17541	0.525236	6.23232	0	-6.23232	0.0284061
Zfand1_ TAATTGCACTGGATATG	NM_025512	0	2.20417	2.20417	0.296957	5.87703	0	-5.87703	0.0362246	1.24646	3.62323	2.90681	0.395032
Zfand5_ CTATTCAGCATTGATGC	NM_009551	8.68292	12.1229	-0.716239	0.511248	10.5787	1.2355	-8.56226	0.0146787	6.23232	12.0774	1.93787	0.234169
Zfand6_ CGTTGATCTTGCAGTTT	NM_022985	0	2.20417	2.20417	0.296957	8.22784	1.2355	-6.65953	0.0466176	1.24646	2.41549	1.93787	0.64885
Zfp106_ GCCCAGACTGGCCCAGA	NM_011743	3.72125	7.7146	2.07312	0.311907	3.52622	12.355	3.50375	0.0462084	2.49293	4.83098	1.93787	0.479415
Zfp282_ GCACCACGTTTGTGAGC	NM_146175	0	7.7146	7.7146	0.0123632	3.52622	7.41299	2.10225	0.304385	3.73939	1.20774	-3.09618	0.35559
Zfp292_ GCCGAGGAAACAAAAAC	NM_013889	6.20209	0	-6.20209	0.0216891	0	4.94199	4.94199	0.0550896	1.24646	2.41549	1.93787	0.64885
Zfp326_ GACAATCACAGTGGTGG	NM_018759	8.68292	3.30626	-2.62621	0.159136	9.40325	12.355	1.31391	0.570634	1.24646	8.45421	6.78256	0.0437149
Zfp354c_ CAAAAGTTTAAGTTGAC	NM_013922	7.44251	2.20417	-3.37655	0.128142	2.35081	3.7065	1.57669	0.641366	2.49293	10.8697	4.36022	0.0439473
Zfp397_ TGAAAAGGCTTCATTCT	NM_027007	4.96167	0	-4.96167	0.0461006	ND	ND	ND	NA	0	1.20774	1.20774	0.515901
Zfp410_ ATCTAGAGTTTGTTTTC	NM_144833	3.72125	3.30626	-1.12552	0.871271	7.05243	0	-7.05243	0.0185637	7.47878	3.62323	-2.06412	0.318479
Zfp422_ AATAAACTCTGTTACCA	NM_026057	22.3275	16.5313	-1.35062	0.389447	16.4557	4.94199	-3.32977	0.0254765	3.73939	0	-3.73939	0.117296
Zfp511_ GAGATCTGCTCTGAGCC	NM_027201	6.20209	8.81669	-0.703449	0.564943	2.35081	18.5325	7.88344	0.000915276	2.49293	1.20774	-2.06412	0.601524
Zfp637_ GAAAAGTCCACACGGGA	NM_177684	8.68292	23.1438	2.66544	0.0196541	15.2803	13.5905	-1.12434	0.78486	11.2182	6.03872	-1.85771	0.273751
Zfp664_ CTACTCTATAGAGTCCC	NM_001081750	12.4042	3.30626	-3.75173	0.0338938	2.35081	2.471	1.05112	0.953284	2.49293	2.41549	-1.03206	0.970424
Zfp706_ CAAAGACAACTCTGTGT	NM_026521	16.1254	4.40834	-3.65793	0.0160418	22.3327	4.94199	-4.51897	0.00230761	6.23232	8.45421	1.35651	0.621324
Zfp944_ CTGGTTTCAAGTTTCAG	NM_176962	0	5.51043	5.51043	0.0440916	ND	ND	ND	NA	0	1.20774	1.20774	0.515901
Zfp946_ ATCTGTATCATATTCTG	NM_198003	ND	ND	ND	NA	4.70162	1.2355	-3.80545	0.243001	0	6.03872	6.03872	0.0343273
Zfr_ GAAGAACCAAGTTTTTC	NM_011767	0	5.51043	5.51043	0.0440916	ND	ND	ND	NA	ND	ND	ND	NA
Zik1_ TTACTGTCCTTTTCATT	NM_009577	3.72125	0	-3.72125	0.0979876	2.35081	0	-2.35081	0.269164	6.23232	0	-6.23232	0.0284061
Zmat2_ TAACAGGATATTAAATG	NM_025594	13.6446	2.20417	-6.19035	0.00687406	10.5787	1.2355	-8.56226	0.0146787	4.98585	20.5316	4.11798	0.00544194
Zmynd8_ CTGTCCGTTAACGCTAC	NM_027230	4.96167	3.30626	-1.50069	0.601628	11.7541	2.471	-4.75681	0.0282316	1.24646	6.03872	4.84468	0.135684
Znhit1_ CCGGCCTCCCCCAGCTG	NM_027318	3.72125	16.5313	4.4424	0.00944655	7.05243	11.1195	1.57669	0.395896	3.73939	7.24646	1.93787	0.370246
Znhit3_ TGCATAGCCATATGTAC	NM_001005223	6.20209	0	-6.20209	0.0216891	9.40325	3.7065	-2.53696	0.17163	0	2.41549	2.41549	0.26202
Znrd1_ CTTTGTTCTCAGAATAA	NM_023162	7.44251	3.30626	-2.25104	0.25541	10.5787	2.471	-4.28113	0.0473398	1.24646	3.62323	2.90681	0.395032
Zranb2_ TGTAATACTCCAAAGTA	NM_017381	2.48084	0	-2.48084	0.208274	7.05243	0	-7.05243	0.0185637	1.24646	0	-1.24646	0.484348
Zswim1_ CTGCCCGCTCAGTGGAC	NM_028028	0	1.10209	1.10209	0.560796	5.87703	0	-5.87703	0.0362246	2.49293	0	-2.49293	0.238353
Zwint_ GATATGGACTTTCTGGG	NM_025635	7.44251	1.10209	-6.75311	0.0480277	3.52622	0	-3.52622	0.137936	1.24646	0	-1.24646	0.484348
NA, Not applicable; ND, Not determined
