# Supplementary material for: Combined serial analysis of gene expression and transcription factor binding site prediction identifies novel-candidate-target genes of Nr2e1 in neocortex development
Source: BMC Genomics. 2015 Jul 24;16(1):545. doi: 10.1186/s12864-015-1770-3 (PMC4512088; doi:10.1186/s12864-015-1770-3)
Supplement: Additional file 2: Table S2. — List of the 1279 genes, differentially expressed in response to altered Nr2e1 levels during in vivo neocortex development, and the summary of significant findings for each. Columns one and two present the gene ID/symbol and associated transcript ID for each gene. Columns three to five present the genes having significantly differentially abundant tags at E13.5, E15.5, and E17.5, respectively. Columns six to nine present the genes retained after performing subsequent bioinformatics analyses. *, Multiple tags that were either up- or down-regulated but mapped to the same gene; details of the tag sequences and the direction of change are depicted. NA, not applicable. [file 12864_2015_1770_MOESM2_ESM.xls]

## Sheet: Sheet 1
Additional file 2: Table S2. List of the 1,279 genes, differentially expressed in response to altered Nr2e1 levels during in vivo neocortex development, and the summary of significant findings for each.
Gene ID/symbol	Transcript accession/ID	Differently abundant Wt vs. Nr2e1frc/frc, E13.5 (P < 0.05); 650 genes	Differently abundant Wt vs. Nr2e1frc/frc, E15.5 (P < 0.05); 711 genes	Differently abundant Wt vs. Nr2e1frc/frc, E17.5 (P < 0.05); 333 genes	Present after the NR2E1 TFBS analysis (oPOSSUM); 770 genes	Present in an enriched GO term (Bonferroni P < 0.05); 352 Genes	Present in GO term "Nervous System Development" (P = 5.13E-03); 64 genes	Go term "Nervous System Development" genes with SOX9 binding sites; 40 genes
0610007C21Rik	NM_027855	No	Down	No	Yes	No	No	No
0610009B22Rik	NM_025319	No	Down	No	No	NA	NA	NA
0610009O20Rik	NM_024179	Down	No	No	Yes	No	No	No
0610012G03Rik	NR_027897	No	No	Down	No	NA	NA	NA
0910001L09Rik	NM_001081108	No	No	Down	No	NA	NA	NA
1110002B05Rik	NM_134054	Down	Down	No	Yes	No	No	No
1110004F10Rik	NM_019772	No	Down	Down	No	NA	NA	NA
1110008P14Rik	NM_198001	No	Down	No	Yes	No	No	No
1110034A24Rik	NM_027269	Down	No	No	No	NA	NA	NA
1110058L19Rik	NM_026503	Down	Down	No	No	NA	NA	NA
1190002H23Rik	NM_025427	Up	No	No	Yes	No	No	No
1500011H22Rik	NM_026883	No	Down	No	Yes	No	No	No
1500015O10Rik	NM_024283	No	No	Up	Yes	No	No	No
1700021F05Rik	NM_026411	Down	No	No	No	NA	NA	NA
1810030N24Rik	NM_025471	Down	Down	Up	No	NA	NA	NA
1810035L17Rik	NM_026958	No	Down	No	Yes	No	No	No
1810055G02Rik	NM_028077	Up	No	No	No	NA	NA	NA
1810063B05Rik	NM_174987	Up	No	No	Yes	No	No	No
2010107E04Rik	NM_027360	No	Down	No	No	NA	NA	NA
2210016L21Rik	NM_028211	No	Up	No	Yes	No	No	No
2210018M11Rik	NM_172280	No	Up	No	No	NA	NA	NA
2310003F16Rik	NM_026318	No	Down	No	Yes	No	No	No
2310009B15Rik	NM_001081226	No	Up	No	No	NA	NA	NA
2310016M24Rik	NM_183256	No	Down	No	Yes	No	No	No
2310044H10Rik	NM_197991	No	Up	No	Yes	No	No	No
2310061I04Rik	NM_001033630	Down	No	No	No	NA	NA	NA
2410006H16Rik	NR_030738	No	Down	No	No	NA	NA	NA
2510006D16Rik	NM_029748	Up	No	No	Yes	No	No	No
2610001J05Rik	NR_024619	No	Down	No	No	NA	NA	NA
2610017I09Rik	NR_027826	Down	Down	No	No	NA	NA	NA
2610027L16Rik	NM_026403	No	Down	No	Yes	No	No	No
2610029G23Rik	NM_026312	No	Down	No	Yes	No	No	No
2610035D17Rik	NR_015556	Down	No	Up	No	NA	NA	NA
2610039C10Rik	NM_025642	No	Down	No	No	NA	NA	NA
2700029M09Rik	NM_028299	No	Down	No	No	NA	NA	NA
2700078K21Rik	NM_028308	No	No	Down	Yes	No	No	No
2700081O15Rik	NM_175381	No	No	Down	Yes	No	No	No
2810001G20Rik	NR_033780	Down	No	No	No	NA	NA	NA
2810008M24Rik	NM_001048250	No	Down	No	No	NA	NA	NA
2810428I15Rik	NM_025577	No	Up	No	No	NA	NA	NA
2900010M23Rik	NM_026063	No	Down	No	Yes	No	No	No
2900073G15Rik	NM_026064	No	Down	No	Yes	No	No	No
2900092E17Rik	NM_030240	No	Up	No	Yes	No	No	No
3110001D03Rik	NM_025849	Down	No	Up	Yes	No	No	No
3110003A17Rik	NM_028440	Down	No	No	No	NA	NA	NA
5031439G07Rik	NM_001033273	Up	No	No	Yes	No	No	No
6330403K07Rik	NM_134022	No	Down	No	No	NA	NA	NA
6330407J23Rik	NM_026138	No	Up	No	Yes	No	No	No
6720456B07Rik	NM_133937	Down	No	No	No	NA	NA	NA
8430410K20Rik	NM_145609	Down	Down	No	No	NA	NA	NA
9130011J15Rik	NM_172396	Up	No	No	No	NA	NA	NA
9430023L20Rik	NM_026566	No	Down	No	Yes	No	No	No
A030009H04Rik	NR_027827	Down	No	No	No	NA	NA	NA
A930024E05Rik	XR_106121	No	Up	No	No	NA	NA	NA
Abcd3	NM_008991	Down	No	No	Yes	No	No	No
Abcf1	NM_013854	Down	No	No	No	NA	NA	NA
Abhd8	NM_022419	Up	No	No	Yes	No	No	No
Acat2	NM_009338	Up	No	No	No	NA	NA	NA
Aco2	NM_080633	Down	Down	Up	Yes	No	No	No
Acot13	NM_025790	Down	No	No	Yes	No	No	No
Acss1	NM_080575	Up	No	No	Yes	No	No	No
Actb	NM_007393	Up	Up	Up	No	NA	NA	NA
Actl6a	NM_019673	Down	No	No	Yes	Yes	No	No
Actl6b	NM_031404	Up	No	No	Yes	No	No	No
Actn4	NM_021895	No	Up	No	Yes	Yes	No	No
Acvr2b	NM_007397	No	Up	No	Yes	Yes	No	No
Aes	NM_010347	Up	No	No	No	NA	NA	NA
Aff4	NM_033565	No	Down	No	Yes	No	No	No
Agap3	NM_139153	No	Down	No	Yes	No	No	No
Agfg1	NM_010472	Up	No	No	Yes	No	No	No
AI314976	NM_207219	No	Down	No	Yes	No	No	No
Aif1l	NM_145144	Down	Down	No	Yes	No	No	No
Aimp1	NM_007926	No	No	Up	No	NA	NA	NA
Ak2	NM_016895	Down	No	No	Yes	No	No	No
Akap11	NM_001164503	No	Down	No	No	NA	NA	NA
Akap8l	NM_017476	Up	No	No	Yes	No	No	No
Akirin2	NM_001007589	No	Down	No	Yes	No	No	No
Aldoc	NM_009657	Down	No	No	Yes	No	No	No
Alkbh5	NM_172943	Down	No	No	Yes	No	No	No
Ankrd32	NM_134071	No	Down	Down	No	NA	NA	NA
Ankrd46	NM_175134	Down	No	No	Yes	No	No	No
Anp32e	NM_023210	Down	Down	No	Yes	No	No	No
Ap1m1	NM_007456	No	Down	No	Yes	Yes	No	No
Ap1s1	NM_007457	No	Down	No	Yes	Yes	No	No
Ap2a2	NM_007459	No	Up	No	Yes	Yes	No	No
Ap2m1	NM_009679	Up	No	No	Yes	Yes	No	No
Ap2s1	NM_198613	Up	Up	No	No	NA	NA	NA
Ap3b2	NM_021492	No	No	Down	Yes	Yes	No	No
Ap3s2	NM_009682	Up	No	No	No	NA	NA	NA
Apba2	NM_007461	Up	No	No	Yes	Yes	No	No
Apc	NM_007462	Down	No	No	Yes	Yes	Yes	Yes
Aplp1	NM_007467	Up	No	Down	Yes	Yes	Yes	No
Apoa1bp	NM_144897	Up	No	Down	No	NA	NA	NA
Apoe	NM_009696	No	Up	No	Yes	Yes	No	No
Aprt	NM_009698	No	Up	Down	No	NA	NA	NA
Arf3	NM_007478	No	No	Down	Yes	Yes	No	No
Arf4	NM_007479	No	Down	Up	Yes	Yes	No	No
Arfip2	NM_029802	No	Up	No	Yes	No	No	No
Arhgdia	NM_133796	Up	No	No	Yes	No	No	No
Arhgef26	NM_001081295	No	Down	No	No	NA	NA	NA
Arid1a	NM_001080819	No	Up	Down	No	NA	NA	NA
Arl16	NM_197995	No	Down	No	No	NA	NA	NA
Arl2	NM_019722	Down	No	No	No	NA	NA	NA
Arl2bp	NM_024191	Down	Down	No	Yes	No	No	No
Arl4c	NM_177305	No	No	Up	Yes	No	No	No
Arl6ip1	NM_019419	Down	Down	No	Yes	Yes	No	No
Armc10	NM_026034	Down	No	No	No	NA	NA	NA
Arpc1a	NM_019767	No	Up	Up	Yes	No	No	No
Arpc2*	NM_029711	No	Down	Down-TTGCACCTTCTCCAGGT Up-CAGGAGTTCAAAGAAGG	No	NA	NA	NA
Arpc5	NM_026369	Up	Down	Down	Yes	No	No	No
Asf1b	NM_024184	Down	Down	No	Yes	No	No	No
Asnsd1	NM_133728	Down	No	No	No	NA	NA	NA
Asphd2	NM_028386	No	No	Up	Yes	Yes	No	No
Atad1	NM_026487	Down	No	No	Yes	No	No	No
Atp5a1	NM_007505	Down	Down	Up	Yes	No	No	No
Atp5b	NM_016774	Down	No	No	Yes	No	No	No
Atp5d	NM_025313	Down	No	Up	Yes	No	No	No
Atp5f1	NM_009725	Down	Down	No	Yes	No	No	No
Atp5g3	NM_175015	Down	No	Up	Yes	No	No	No
Atp5h	NM_027862	No	Down	No	No	NA	NA	NA
Atp5j	NM_016755	Down	Down	No	No	NA	NA	NA
Atp5j2	NM_020582	No	Up	Down	No	NA	NA	NA
Atp5k	NM_007507	Up	No	No	No	NA	NA	NA
Atp6v0b	NM_033617	Up	No	No	Yes	No	No	No
Atp6v0e	NM_025272	Down	Down	No	Yes	No	No	No
Atp6v1b2	NM_007509	Down	No	No	Yes	No	No	No
Atp6v1f	NM_025381	No	Down	No	No	NA	NA	NA
Atp6v1g1	NM_024173	Down	Down	No	No	NA	NA	NA
Atpif1	NM_007512	No	Down	Up	Yes	No	No	No
Atrx	NM_009530	No	Down	No	Yes	Yes	Yes	Yes
Atxn7l3b	NM_001033474	No	No	Up	No	NA	NA	NA
Aurka	NM_011497	No	Down	No	No	NA	NA	NA
Auts2	NM_177047	No	Down	No	No	NA	NA	NA
Awat2	NM_177746	Down	Down	No	Yes	No	No	No
Bag5	NM_027404	No	Down	No	No	NA	NA	NA
Basp1	NM_027395	Up	Up	Down	Yes	No	No	No
Baz1b	NM_011714	Down	No	No	Yes	Yes	No	No
BC031181	NM_001001181	No	Down	No	No	NA	NA	NA
BC056474	NM_001001493	No	Down	No	Yes	No	No	No
BC068157	NM_207203	No	Up	No	Yes	No	No	No
Bcap31	NM_012060	Down	No	No	Yes	Yes	No	No
Bcas2	NM_026602	Up	No	No	Yes	Yes	No	No
Bccip	NM_025392	Down	Down	No	No	NA	NA	NA
Bcl2l12	NM_029410	No	Up	No	Yes	No	No	No
Bcl7a	NM_029850	Up	No	No	Yes	No	No	No
Bex1	NM_009052	Down	Down	Up	No	NA	NA	NA
Bex2	NM_009749	Down	Down	Up	No	NA	NA	NA
Bex4	NM_212457	Down	Down	Up	No	NA	NA	NA
Bloc1s1	NM_015740	Up	No	No	No	NA	NA	NA
Blvra	NM_026678	No	Down	No	No	NA	NA	NA
Bnip1	NM_172149	No	Up	No	No	NA	NA	NA
Bnip2	NM_016787	Down	No	No	Yes	No	No	No
Bnip3l	NM_009761	No	Down	No	No	NA	NA	NA
Bok	NM_016778	Down	No	No	No	NA	NA	NA
Bola1	NM_026975	No	Up	No	Yes	No	No	No
Bola3	NM_175277	Down	Down	No	Yes	No	No	No
Bpnt1	NM_011794	No	Up	No	No	NA	NA	NA
Brd8	NM_030147	Down	No	No	Yes	Yes	No	No
Brix1	NM_026396	No	Down	No	Yes	No	No	No
Btg1	NM_007569	No	Down	Up	Yes	Yes	No	No
Btg2	NM_007570	Down	No	No	Yes	Yes	Yes	No
Bzw2	NM_025840	No	No	Down	Yes	Yes	Yes	Yes
C1d	NM_020558	No	Down	No	No	NA	NA	NA
C1qbp	NM_007573	Down	No	No	Yes	No	No	No
Cabin1	NM_172549	No	Up	No	Yes	No	No	No
Cabp1	NM_013879	Up	No	No	Yes	No	No	No
Cacybp*	NM_009786	Down	Down-ATTGTGAACAATCTTTT Down-TGGGTATGTAGTTTTGA Up-ACGCGAAAACTTGAAAA	Down	Yes	Yes	No	No
Calm1	NM_009790	Down	Down	Up	No	NA	NA	NA
Calm3	NM_007590	Up	Down	No	No	NA	NA	NA
Camta1	NM_001195565	Down	No	No	No	NA	NA	NA
Cand1	NM_027994	Down	No	No	No	NA	NA	NA
Cav1	NM_007616	Down	No	No	Yes	Yes	No	No
Cbx1	NM_007622	Down	Down	No	No	NA	NA	NA
Ccdc107	NM_001037913	Up	No	No	Yes	No	No	No
Ccdc12	NM_028312	No	Down	No	Yes	No	No	No
Ccdc34	NM_026613	Down	No	No	Yes	No	No	No
Ccdc48	NM_001159697	Up	No	Up	No	NA	NA	NA
Ccdc86	NM_023731	Up	No	No	No	NA	NA	NA
Ccnb1	NM_172301	No	Down	No	No	NA	NA	NA
Ccnb2	NM_007630	No	Down	No	No	NA	NA	NA
Ccnd2	NM_009829	Down	No	No	Yes	Yes	No	No
Ccnh	NM_023243	Down	No	No	Yes	Yes	No	No
Ccni	NM_017367	Down	No	No	Yes	No	No	No
CcNo2	NM_009828	Down	No	No	Yes	Yes	No	No
Cct2	NM_007636	Down	Down	No	No	NA	NA	NA
Cct3	NM_009836	No	Up	No	Yes	Yes	No	No
Cct4	NM_009837	Up	Down	No	No	NA	NA	NA
Cct5	NM_007637	No	Down	No	No	NA	NA	NA
Cct8	NM_009840	Down	No	No	No	NA	NA	NA
Cd164	NM_016898	Down	No	No	No	NA	NA	NA
Cd320	NM_019421	No	Up	No	Yes	No	No	No
Cd81	NM_133655	Up	No	No	No	NA	NA	NA
Cd99	NM_025584	Up	No	No	No	NA	NA	NA
Cdc123	NM_133837	No	Down	Up	Yes	Yes	No	No
Cdc20	NM_023223	No	Up	No	Yes	Yes	No	No
Cdc26	NM_139291	No	Down	No	No	NA	NA	NA
Cdc34	NM_177613	No	Up	No	No	NA	NA	NA
Cdc37	NM_016742	No	Up	No	No	NA	NA	NA
Cdc40	NM_027879	Down	No	No	No	NA	NA	NA
Cdc42	NM_009861	No	Down	No	Yes	Yes	Yes	No
Cdc42se1	NM_172395	No	Down	No	Yes	No	No	No
Cdca3	NM_013538	Down	Up	No	Yes	Yes	No	No
Cdca4	NM_028023	No	Down	No	No	NA	NA	NA
Cdca5	NM_026410	Down	No	No	Yes	Yes	No	No
Cdh5	NM_009868	No	No	Up	Yes	No	No	No
Cdk1	NM_007659	Down	Down	No	Yes	Yes	No	No
Cdk2ap1	NM_013812	Down	No	No	No	NA	NA	NA
Cdk5r1	NM_009871	No	No	Up	No	NA	NA	NA
Cdkn2aipnl	NM_029976	No	Down	No	No	NA	NA	NA
Cebpg	NM_009884	Up	No	No	Yes	Yes	No	No
Cecr2	NM_001128151	Up	No	No	No	NA	NA	NA
Cenpa	NM_007681	Down	No	No	No	NA	NA	NA
Cenpf	NM_001081363	Down	Down	No	No	NA	NA	NA
Cenph	NM_021886	Down	No	No	No	NA	NA	NA
Cenpw	NM_001109747	No	Down	No	No	NA	NA	NA
Cep170	NM_001099637	No	Down	No	No	NA	NA	NA
Cetn2	NM_019405	Down	No	No	Yes	Yes	No	No
Cetn3	NM_007684	No	Down	No	Yes	Yes	No	No
Cfl1	NM_007687	Down	Down	Up	No	NA	NA	NA
Cfl2	NM_007688	No	Down	No	Yes	No	No	No
Chd7	NM_001081417	No	Up	No	No	NA	NA	NA
Cherp	NM_138585	No	No	Up	Yes	Yes	No	No
Chmp5	NM_029814	Down	Down	No	Yes	Yes	No	No
Ciapin1	NM_134141	No	Down	Up	No	NA	NA	NA
Cirbp	NM_007705	No	Down	No	Yes	No	No	No
Cisd1	NM_134007	No	No	Up	No	NA	NA	NA
Ckb	NM_021273	Down	Up	No	Yes	Yes	Yes	No
Cks2	NM_025415	Down	Down	Up	No	NA	NA	NA
Cldnd1	NM_171826	Down	Down	No	Yes	No	No	No
Clic1	NM_033444	No	Up	No	No	NA	NA	NA
Clk4	NM_007714	No	No	Down	Yes	Yes	No	No
Clns1a	NM_023671	No	Down	No	Yes	No	No	No
Clptm1	NM_019649	Up	Up	No	Yes	No	No	No
Clptm1l	NM_146047	Up	No	No	No	NA	NA	NA
Clu	NM_013492	No	Up	No	Yes	Yes	Yes	No
Cnih	NM_009919	No	Down	No	Yes	No	No	No
Cnih4	NM_030131	No	Down	No	Yes	No	No	No
Cnn3	NM_028044	No	Down	Up	Yes	No	No	No
Cnot6	NM_212484	Down	No	No	Yes	No	No	No
Cnrip1	NM_029861	No	Down	No	Yes	No	No	No
Cntn2	NM_177129	Up	Up	No	Yes	Yes	Yes	Yes
Col4a1	NM_009931	Up	No	No	Yes	No	No	No
Commd2	NM_175095	No	Down	No	Yes	No	No	No
Commd3	NM_147778	No	Down	No	Yes	No	No	No
Commd9	NM_029635	Up	No	No	No	NA	NA	NA
Cope	NM_021538	Up	No	No	Yes	Yes	No	No
Copz1	NM_019817	No	No	Up	Yes	Yes	No	No
Copz2	NM_019877	No	No	Up	Yes	Yes	No	No
Coq2	NM_027978	Down	No	No	Yes	No	No	No
Coro2b	NM_175484	No	Down	No	Yes	No	No	No
Cox17	NM_001017429	No	Down	Up	No	NA	NA	NA
Cox4i1	NM_009941	Down	No	Up	No	NA	NA	NA
Cox4nb	NM_010926	No	Up	No	Yes	No	No	No
Cox5a	NM_007747	Down	Down	Up	Yes	No	No	No
Cox6a1	NM_007748	No	No	Down	No	NA	NA	NA
Cox6c	NM_053071	No	Down	Up	No	NA	NA	NA
Cox7b	NM_025379	Down	Down	Up	Yes	No	No	No
Cox8a	NM_007750	No	Up	No	No	NA	NA	NA
Cpe	NM_013494	No	Down	No	Yes	Yes	No	No
Crip2	NM_024223	No	Down	No	No	NA	NA	NA
Csdc2	NM_145473	Up	Down	No	Yes	Yes	No	No
Csnk1a1	NM_146087	No	Down	No	No	NA	NA	NA
Csnk1e	NM_013767	Down	Up	No	Yes	Yes	No	No
Csnk2a1*	NM_007788	Down-TGGTGGAATGGGGGAAT Up-CCATCCAGTGAGGAGCC	No	No	No	NA	NA	NA
Cspp1	NM_026493	No	Down	No	No	NA	NA	NA
Cst3	NM_009976	No	Down	Up	Yes	No	No	No
Cstb	NM_007793	Up	No	No	No	NA	NA	NA
Cstf1	NM_024199	Down	No	No	Yes	Yes	No	No
Ctcf	NM_181322	Down	Up	No	Yes	Yes	No	No
Ctnnbl1	NM_025680	Up	No	No	Yes	No	No	No
Ctsd	NM_009983	No	Up	Up	Yes	Yes	No	No
Ctsl	NM_009984	No	No	Up	Yes	Yes	No	No
Ctsz	NM_022325	No	No	Up	Yes	Yes	No	No
Cttn	NM_007803	No	Down	No	Yes	No	No	No
Ctxn1	NM_183315	Up	No	No	Yes	No	No	No
Cul1	NM_012042	Up	No	No	Yes	Yes	No	No
Cux1	NM_198602	Down	No	No	Yes	Yes	Yes	Yes
Cwc15	NM_023153	Down	Down	No	No	NA	NA	NA
Cxxc1	NM_028868	No	Up	No	Yes	No	No	No
Cyb5	NM_025797	No	Down	Up	Yes	No	No	No
Cyb5b	NM_025558	Up	No	No	Yes	No	No	No
Cyb5r3	NM_029787	Up	No	No	Yes	No	No	No
Cyc1	NM_025567	Up	No	No	No	NA	NA	NA
Cycs	NM_007808	Down	Down	Up	No	NA	NA	NA
D030056L22Rik	NM_177640	Down	No	No	No	NA	NA	NA
D10Wsu52e	NM_145422	Down	No	No	Yes	No	No	No
D2Ertd750e	NM_026412	Down	No	No	Yes	No	No	No
D8Ertd738e	NM_001007571	No	Up	Down	Yes	No	No	No
D930015E06Rik	NM_172681	Up	No	No	Yes	No	No	No
Dazap2	NM_011873	Down	Down	No	Yes	No	No	No
Dchs1	NM_001162943	Up	Up	Down	No	NA	NA	NA
Dcps	NM_027030	No	Down	No	Yes	Yes	No	No
Dct	NM_010024	No	Up	No	Yes	No	No	No
Dctpp1	NM_023203	Down	No	No	Yes	No	No	No
Ddah1	NM_026993	Down	No	Down	Yes	Yes	No	No
Ddb1	NM_015735	No	Up	No	Yes	Yes	No	No
Ddit3	NM_007837	Down	No	No	Yes	Yes	No	No
Ddx1	NM_134040	No	Down	No	Yes	No	No	No
Ddx18	NM_025860	Down	No	No	Yes	No	No	No
Ddx27	NM_153065	No	Down	No	No	NA	NA	NA
Ddx39b	NM_019693	No	Up	Down	Yes	Yes	No	No
Ddx3x	NM_010028	Down	Down	No	Yes	No	No	No
Ddx46	NM_145975	No	Up	No	Yes	Yes	No	No
Ddx47	NM_026360	No	No	Down	Yes	No	No	No
Ddx5*	NM_007840	Down-GCCTTCCAATAAAAGAT Up-TGTGTTGTGTCCAGCCT	No	No	No	NA	NA	NA
Deb1	NM_026794	No	Down	No	No	NA	NA	NA
Defb11	NM_139221	No	No	Up	No	NA	NA	NA
Dek*	NM_025900	Down	Down	Down-TCGGCGGCGGCGGCCCC Up-GACTGCCCCTTAAATTT	Yes	No	No	No
Dhps	NM_001039514	No	Up	No	No	NA	NA	NA
Dhrs4	NM_001037938	Up	No	No	No	NA	NA	NA
Dhx38	NM_178380	Down	No	No	Yes	No	No	No
Diablo	NM_023232	Up	No	No	Yes	No	No	No
Dlg1	NM_007862	Up	No	No	Yes	No	No	No
Dlst	NM_030225	No	No	Up	Yes	No	No	No
Dner	NM_152915	Up	No	No	Yes	Yes	Yes	Yes
Dnm2	NM_001039520	No	No	Up	Yes	No	No	No
DNojb1	NM_018808	No	Up	Down	No	NA	NA	NA
DNojc7	NM_019795	No	Down	No	Yes	No	No	No
DNojc9	NM_134081	No	Down	No	No	NA	NA	NA
Dohh	NM_133964	Down	Down	No	No	NA	NA	NA
Dpcd	NM_172639	No	No	Up	Yes	No	No	No
Dpm1	NM_010072	Up	No	No	Yes	Yes	No	No
Dpm3	NM_026767	Up	No	No	No	NA	NA	NA
Dpysl2	NM_009955	Up	No	No	Yes	Yes	Yes	Yes
Dpysl4	NM_011993	Down	No	No	Yes	No	No	No
Dpysl5	NM_023047	Up	No	No	Yes	Yes	Yes	No
Dstn	NM_019771	No	No	Up	Yes	No	No	No
Dus3l	NM_144858	No	Up	No	No	NA	NA	NA
Dusp14	NM_019819	Up	No	No	Yes	Yes	No	No
Dync1li2	NM_001013380	Down	No	No	Yes	No	No	No
E130309D02Rik	NM_172726	Down	No	No	Yes	No	No	No
Eapp	NM_025456	No	Down	No	No	NA	NA	NA
Ech1	NM_016772	No	No	Up	Yes	No	No	No
Echs1	NM_053119	No	Up	No	No	NA	NA	NA
Edem2	NM_145537	Up	No	No	Yes	No	No	No
Edf1	NM_021519	No	No	Up	No	NA	NA	NA
Eef1a1	NM_010106	No	Up	No	No	NA	NA	NA
Eef1b2	NM_018796	Down	No	Up	No	NA	NA	NA
Eef1g	NM_026007	Down	Up	No	No	NA	NA	NA
Eef2	NM_007907	Up	Up	Down	No	NA	NA	NA
Eef2k	NM_007908	No	No	Up	Yes	Yes	No	No
Efnb1	NM_010110	Down	No	No	Yes	Yes	Yes	No
Efnb2	NM_010111	No	Up	No	Yes	Yes	Yes	Yes
Eif1a	NM_010120	No	Down	No	No	NA	NA	NA
Eif1ad	NM_027236	Down	No	No	Yes	Yes	No	No
Eif1ax	NM_025437	No	Down	No	No	NA	NA	NA
Eif1b	NM_026892	Down	No	Up	No	NA	NA	NA
Eif2c2	NM_153178	Down	No	No	Yes	Yes	No	No
Eif2s1	NM_026114	No	Down	No	Yes	Yes	No	No
Eif2s3x	NM_012010	Down	No	No	No	NA	NA	NA
Eif3a	NM_010123	No	Down	No	Yes	Yes	No	No
Eif3b	NM_133916	Up	Up	No	Yes	Yes	No	No
Eif3c	NM_146200	No	Down	No	No	NA	NA	NA
Eif3i	NM_018799	No	Up	Down	No	NA	NA	NA
Eif3k	NM_028659	Down	Up	No	No	NA	NA	NA
Eif3m	NM_145380	No	No	Down	Yes	Yes	No	No
Eif4a3	NM_138669	Down	Down	No	No	NA	NA	NA
Eif4b	NM_145625	Up	No	No	Yes	Yes	No	No
Eif4g3	NM_172703	No	Down	No	Yes	Yes	No	No
Elavl3	NM_010487	Up	No	Up	Yes	Yes	Yes	Yes
Elf2	NM_023502	No	No	Down	Yes	No	No	No
Elof1	NM_170777	Down	No	No	No	NA	NA	NA
Emg1	NM_013536	No	Down	No	Yes	Yes	No	No
Enc1	NM_007930	No	No	Up	Yes	Yes	No	No
Enpp2	NM_015744	No	No	Up	Yes	No	No	No
Ensa	NM_001026212	No	Down	No	No	NA	NA	NA
Eny2	NM_175009	No	Down	No	Yes	No	No	No
Epha4	NM_007936	Down	Down	No	Yes	Yes	Yes	Yes
Ephb2	NM_010142	Up	No	No	Yes	Yes	Yes	No
Epm2aip1	NM_175266	No	Down	No	No	NA	NA	NA
Ergic1	NM_026170	No	No	Up	Yes	Yes	No	No
Ergic3	NM_025516	Up	Up	No	No	NA	NA	NA
Eri3	NM_080469	No	No	Up	Yes	No	No	No
Erp29	NM_026129	No	Up	No	No	NA	NA	NA
Esco2	NM_028039	Down	No	No	No	NA	NA	NA
Esd	NM_016903	Down	Down	No	No	NA	NA	NA
Esf1	NM_001081090	Down	No	No	No	NA	NA	NA
Etfa	NM_145615	No	No	Up	Yes	No	No	No
Ewsr1	NM_007968	No	Down	Up	No	NA	NA	NA
Exoc5	NM_207214	Down	No	No	Yes	Yes	No	No
Exosc4	NM_175399	Up	Up	No	No	NA	NA	NA
Fabp7	NM_021272	No	Down	Up	Yes	Yes	Yes	No
Fads1	NM_146094	No	Down	No	Yes	No	No	No
Faf1	NM_007983	No	Up	No	Yes	Yes	No	No
Fam108a	NM_145421	Down	No	No	No	NA	NA	NA
Fam123b	NM_175179	Down	No	No	No	NA	NA	NA
Fam125a	NM_028617	Up	No	No	No	NA	NA	NA
Fam126a	NM_053090	No	Up	No	Yes	No	No	No
Fam134a	NM_170755	Up	No	No	Yes	No	No	No
Fam136a	NM_025591	No	Down	No	No	NA	NA	NA
Fam165b	NM_138743	No	No	Down	No	NA	NA	NA
Fam168a	NM_178764	Down	No	Down	Yes	No	No	No
Fam195b	NM_001033231	No	Up	Down	No	NA	NA	NA
Fam36a	NM_025511	No	Down	No	No	NA	NA	NA
Fam58b	NM_197989	Down	Up	No	No	NA	NA	NA
Fam82a2	NM_001033136	Down	No	No	Yes	No	No	No
Fam92a	NM_026558	No	Down	No	No	NA	NA	NA
Fam96a	NM_026635	Down	No	Up	Yes	No	No	No
Fam98b	NM_026620	No	Down	No	Yes	No	No	No
Fastk	NM_023229	No	Up	No	Yes	No	No	No
Fbxl5	NM_001159963	No	Down	No	No	NA	NA	NA
Fbxo11	NM_001081034	No	Down	No	No	NA	NA	NA
Fbxo21	NM_145564	No	Up	No	Yes	Yes	No	No
Fbxo33	NM_001033156	Down	No	No	Yes	Yes	No	No
Fbxo36	NM_025386	No	No	Up	Yes	Yes	No	No
Fbxo5	NM_025995	Down	No	No	Yes	Yes	No	No
Fdft1	NM_010191	Up	No	Up	No	NA	NA	NA
Fdps	NM_134469	No	Down	No	No	NA	NA	NA
Fdx1	NM_007996	No	Down	No	No	NA	NA	NA
Fen1	NM_007999	No	Down	No	Yes	No	No	No
Fezf2	NM_080433	No	Up	No	Yes	Yes	Yes	Yes
Fhod3	NM_175276	Down	No	No	Yes	No	No	No
Fkbp1a	NM_008019	No	Down	No	No	NA	NA	NA
FlNo	NM_010227	No	Down	Down	No	NA	NA	NA
Flywch1	NM_153791	No	Up	No	No	NA	NA	NA
Fnbp4	NM_018828	No	Down	No	Yes	No	No	No
Folr1	NM_008034	No	Up	No	Yes	Yes	No	No
Foxr1	NM_001033469	Up	No	No	No	NA	NA	NA
Frg1	NM_013522	Up	No	No	No	NA	NA	NA
Fstl1	NM_008047	Down	Up	No	Yes	No	No	No
Fth1	NM_010239	No	Up	Up	No	NA	NA	NA
Ftl1	NM_010240	Up	No	No	No	NA	NA	NA
Fut9	NM_010243	Down	No	No	Yes	Yes	No	No
Fxc1	NM_019502	No	Up	No	Yes	Yes	No	No
Fxr2	NM_011814	No	No	Up	Yes	No	No	No
Fxyd6	NM_022004	Up	Up	Down	No	NA	NA	NA
G3bp1	NM_013716	No	Down	No	Yes	No	No	No
Gabpb1	NM_207669	Up	No	No	Yes	No	No	No
Gadd45g	NM_011817	Up	Up	No	No	NA	NA	NA
Gak	NM_153569	No	Up	Down	No	NA	NA	NA
Galk1	NM_016905	Down	No	No	Yes	No	No	No
Gap43	NM_008083	No	Down	No	Yes	Yes	Yes	Yes
Gas5	NR_002840	No	Down	No	No	NA	NA	NA
Gatsl2	NM_030719	No	Up	No	No	NA	NA	NA
Ggnbp2	NM_153144	Down	No	No	Yes	No	No	No
Gins2	NM_178856	No	Down	No	No	NA	NA	NA
Glcci1	NM_133236	No	No	Up	Yes	No	No	No
Glrx3	NM_023140	No	Down	No	No	NA	NA	NA
Gltp	NM_019821	No	No	Down	No	NA	NA	NA
Gltscr2	NM_133831	Up	No	No	Yes	No	No	No
Gm10493	XM_003085146	No	No	Down	No	NA	NA	NA
Gm1673	NM_001033458	Up	Up	No	No	NA	NA	NA
Gm3724	XM_001478223	No	Down	No	No	NA	NA	NA
Gm561	NM_001033297	No	Down	No	No	NA	NA	NA
Gm5617	NM_001004191	Up	No	No	No	NA	NA	NA
Gmnn	NM_020567	Down	No	No	Yes	No	No	No
Gnb2l1	NM_008143	Down	Up	Down	No	NA	NA	NA
Gng10	NM_025277	Down	No	No	No	NA	NA	NA
Gng11	NM_025331	No	No	Up	Yes	No	No	No
Gng3	NM_010316	Up	No	No	Yes	No	No	No
GNo11	NM_010301	Down	No	No	Yes	Yes	No	No
GNoi2	NM_008138	Down	Down	No	Yes	Yes	No	No
Golga4	NM_018748	No	Down	No	Yes	No	No	No
Gpc1	NM_016696	Up	No	No	Yes	No	No	No
Gpi1	NM_008155	Down	No	No	No	NA	NA	NA
Gpm6a	NM_153581	Up	No	No	Yes	No	No	No
Gpn1	NM_133756	No	Down	No	Yes	No	No	No
Grcc10	NM_013535	No	No	Up	Yes	No	No	No
Grhpr	NM_080289	No	Up	No	No	NA	NA	NA
Grik5	NM_008168	Up	No	No	Yes	No	No	No
Gripap1	NM_207670	No	Down	No	Yes	No	No	No
Gsk3b	NM_019827	Down	No	No	Yes	Yes	No	No
Gstm5	NM_010360	Down	Up	No	Yes	No	No	No
Gsto1	NM_010362	Down	No	No	No	NA	NA	NA
Gtf2a2	NM_001039519	No	No	Up	Yes	Yes	No	No
Gtf3a	NM_025652	Up	No	Down	Yes	No	No	No
Gtpbp4	NM_027000	Up	Down	No	Yes	Yes	No	No
Gtpbp6	NM_145147	Up	Up	No	No	NA	NA	NA
Gys1	NM_030678	No	Up	No	No	NA	NA	NA
H2afj	NM_177688	Up	No	No	No	NA	NA	NA
H2afv	NM_029938	Down	Down	No	No	NA	NA	NA
H2afy2	NM_207000	No	Down	No	Yes	No	No	No
H2-Ke6	NM_013543	No	No	Up	Yes	No	No	No
H3f3a	NM_008210	Down	No	No	No	NA	NA	NA
H3f3b	NM_008211	No	Down	No	No	NA	NA	NA
H47	NM_024439	No	No	Down	Yes	Yes	No	No
Hat1	NM_026115	Down	No	No	Yes	Yes	No	No
Hax1	NM_011826	Down	No	Down	Yes	No	No	No
Hba-a2	NM_001083955	Down	No	No	No	NA	NA	NA
Hbxip	NM_026774	Down	Down	Up	No	NA	NA	NA
Hcfc1r1	NM_181821	No	Up	No	Yes	No	No	No
Hdac2	NM_008229	Down	Down	No	Yes	Yes	Yes	No
Hdgf	NM_008231	No	Down	No	No	NA	NA	NA
Hdlbp	NM_133808	Down	No	No	Yes	No	No	No
Heatr7a	NM_175457	Up	No	No	No	NA	NA	NA
Hells	NM_008234	Down	No	No	Yes	Yes	No	No
Herpud1	NM_022331	No	Down	No	Yes	No	No	No
Hes5	NM_010419	Down	No	Down	Yes	Yes	Yes	Yes
Hes6	NM_019479	Up	No	No	Yes	Yes	Yes	Yes
Hint1	NM_008248	No	Up	No	No	NA	NA	NA
Hist1h1e	NM_015787	Up	Up	No	Yes	No	No	No
Hist1h2ab	NM_175660	No	Up	No	No	NA	NA	NA
Hist1h2ao	NM_001177544	Up	Up	Down	No	NA	NA	NA
Hist1h4d	NM_175654	No	Up	No	No	NA	NA	NA
Hist3h2ba	NM_030082	Up	Up	No	No	NA	NA	NA
Hmgb1	NM_010439	Down	Down	Up	Yes	Yes	No	No
Hmgb2	NM_008252	Down	Down	Down	No	NA	NA	NA
Hmgb3	NM_008253	Down	Down	No	No	NA	NA	NA
Hmgn1	NM_008251	Down	Down	Up	No	NA	NA	NA
Hmgn5	NM_016710	Down	No	No	Yes	No	No	No
Hn1	NM_008258	Down	Down	Up	Yes	No	No	No
Hnrnpa0	NM_029872	No	Down	No	No	NA	NA	NA
Hnrnpa2b1	NM_016806	No	Down	No	Yes	Yes	No	No
Hnrnph1	NM_021510	No	Down	No	Yes	Yes	No	No
Hnrnph3	NM_001079824	Up	No	No	No	NA	NA	NA
Hnrnpl	NM_177301	Up	Down	No	Yes	Yes	No	No
Hnrnpr	NM_028871	Down	Down	Up	Yes	No	No	No
Hnrnpu	NM_016805	Down	No	No	Yes	No	No	No
Hnrpdl	NM_016690	Up	Down	No	Yes	Yes	No	No
Hnrpll	NM_144802	Down	No	No	Yes	Yes	No	No
Hsbp1	NM_024219	No	Up	No	No	NA	NA	NA
Hsd17b10	NM_016763	Up	No	No	Yes	Yes	No	No
Hsp90aa1*	NM_010480	Down	Down-GCTTAGAAGTAATTTAT Up-GAGGCTTTGCAGGCTGG	Up	No	NA	NA	NA
Hsp90ab1*	NM_008302	Down	Down-TCTACAAGAATCTTCTA Up-GTGAGCCCATTGGCCGG	Up	No	NA	NA	NA
Hsp90b1	NM_011631	No	Down	Up	No	NA	NA	NA
Hspa9	NM_010481	No	No	Down	Yes	Yes	No	No
Hspd1	NM_010477	Down	No	Up	No	NA	NA	NA
Hspe1	NM_008303	Down	Down	No	No	NA	NA	NA
Id1	NM_010495	No	No	Down	Yes	No	No	No
Id2	NM_010496	No	Up	Up	Yes	No	No	No
Id3	NM_008321	No	Down	Up	Yes	Yes	Yes	Yes
Ide	NM_031156	No	No	Down	Yes	Yes	No	No
Idh2	NM_173011	Down	No	No	Yes	No	No	No
Ier3ip1	NM_025409	No	Down	No	Yes	No	No	No
Ier5	NM_010500	No	Up	No	Yes	No	No	No
Ifngr2	NM_008338	Up	No	No	No	NA	NA	NA
Ift27	NM_025931	Down	No	Up	Yes	No	No	No
Igfbp4	NM_010517	Up	No	No	Yes	No	No	No
Igfbpl1	NM_018741	Down	No	No	Yes	No	No	No
Igsf8	NM_080419	No	No	Down	Yes	No	No	No
Ik	NM_011879	No	Down	No	Yes	No	No	No
Ikbkap	NM_026079	Up	No	No	Yes	No	No	No
Il17rd	NM_134437	No	No	Up	Yes	No	No	No
Ilkap	NM_023343	No	Down	No	No	NA	NA	NA
Ilvbl	NM_173751	Down	No	No	Yes	No	No	No
Immp1l	NM_028260	No	Down	No	No	NA	NA	NA
Immt	NM_029673	No	Down	No	Yes	No	No	No
Incenp	NM_016692	Down	No	Up	Yes	Yes	No	No
Ing1	NM_011919	Down	No	No	Yes	No	No	No
Insig1	NM_153526	Up	No	No	Yes	No	No	No
Ints12	NM_027927	No	No	Up	Yes	Yes	No	No
Ints9	NM_153414	Down	No	No	Yes	No	No	No
Itgb3bp	NM_026348	No	Down	No	Yes	No	No	No
Itm2a	NM_008409	No	Down	No	Yes	No	No	No
Itm2b	NM_008410	Down	Down	Up	Yes	No	No	No
Jun	NM_010591	Down	No	No	Yes	Yes	No	No
Jund	NM_010592	No	Up	No	No	NA	NA	NA
Katnb1	NM_028805	No	Up	No	Yes	Yes	No	No
Kcne1l	NM_021487	No	Down	No	Yes	No	No	No
Kcne2	NM_134110	No	No	Up	Yes	No	No	No
Kctd13	NM_172747	Up	No	No	Yes	No	No	No
Kif3c	NM_008445	Up	No	No	Yes	No	No	No
Kif5b	NM_008448	No	Down	No	Yes	Yes	No	No
Kif5c	NM_008449	Down	No	No	Yes	Yes	Yes	Yes
Klc1	NM_008450	Up	No	No	Yes	Yes	No	No
Klf13	NM_021366	No	Up	No	Yes	Yes	No	No
Klhdc10	NM_029742	No	No	Down	Yes	No	No	No
Krt18	NM_010664	No	No	Up	No	NA	NA	NA
Krtcap2	NM_025327	No	Down	No	Yes	Yes	No	No
Lace1	NM_145743	No	Up	No	Yes	No	No	No
Laptm4a	NM_008640	No	Down	Up	Yes	No	No	No
Lars	NM_134137	No	Down	No	No	NA	NA	NA
Lgals1	NM_008495	No	Up	No	Yes	No	No	No
Lhfpl4	NM_177763	No	Up	No	Yes	No	No	No
Lhx2	NM_010710	Up	Up	No	Yes	Yes	Yes	Yes
Lin52	NM_173756	No	Down	No	No	NA	NA	NA
Lman2	NM_025828	No	Up	No	Yes	Yes	No	No
Lmo1	NM_057173	Up	No	No	Yes	No	No	No
Loxl1	NM_010729	No	No	Down	Yes	No	No	No
Lrfn3	NM_175478	Up	Up	No	Yes	No	No	No
Lrrc16b	NM_001024645	Up	No	No	Yes	No	No	No
Lrrc40	NM_024194	Down	No	No	No	NA	NA	NA
Lrrc41	NM_153521	No	Down	Up	Yes	Yes	No	No
Lrrn1	NM_008516	Down	No	No	Yes	No	No	No
Lsm12	NM_172947	Down	No	No	No	NA	NA	NA
Lsmd1	NM_030083	Down	No	No	Yes	No	No	No
Luc7l3	NM_026313	No	No	Up	Yes	Yes	No	No
Lypla2	NM_011942	Down	No	No	Yes	No	No	No
Mad2l1	NM_019499	Down	Down	No	No	NA	NA	NA
Maged1	NM_019791	Down	Down	Up	Yes	No	No	No
Malat1	NR_002847	No	Down	Up	No	NA	NA	NA
Map1lc3b	NM_026160	No	Down	Up	No	NA	NA	NA
Map2k2	NM_023138	Down	No	No	No	NA	NA	NA
Map2k6	NM_011943	No	Down	No	Yes	Yes	No	No
Map4k4	NM_008696	Up	No	No	Yes	Yes	No	No
Mapk1ip1l	NM_178684	Down	No	No	No	NA	NA	NA
Mapre1	NM_007896	Down	No	No	Yes	Yes	No	No
Mapre3	NM_133350	Up	No	No	Yes	Yes	No	No
Marcks	NM_008538	Up	No	No	Yes	No	No	No
Marcksl1	NM_010807	No	Down	No	Yes	No	No	No
Mat2a	NM_145569	Up	No	No	Yes	No	No	No
Matr3	NM_010771	Down	Down	No	Yes	No	No	No
Mbd3	NM_013595	Up	Up	Down	No	NA	NA	NA
Mcm3ap	NM_019434	Down	No	No	Yes	No	No	No
Mcm7	NM_008568	Down	Down	No	Yes	No	No	No
Mcmbp	NM_145955	No	Up	No	Yes	No	No	No
Mdh1	NM_008618	Down	Down	Up	Yes	No	No	No
Mdh2	NM_008617	No	Down	No	No	NA	NA	NA
Mea1	NM_010787	No	Down	No	Yes	No	No	No
Med13l	NM_172424	Up	No	No	Yes	Yes	No	No
Med25	NM_029365	No	Up	No	Yes	No	No	No
Med28	NM_025895	Up	Down	No	No	NA	NA	NA
Mest	NM_008590	Down	No	No	Yes	No	No	No
Metap1	NM_175224	No	No	Up	Yes	Yes	No	No
Metap2	NM_019648	No	Down	No	Yes	Yes	No	No
Mettl10	NM_028095	No	Down	No	Yes	No	No	No
Mettl3	NM_019721	No	Down	No	No	NA	NA	NA
Mettl9	NM_021554	No	Down	No	Yes	No	No	No
Mex3b	NM_175366	No	No	Up	No	NA	NA	NA
Mfng	NM_008595	Down	No	No	No	NA	NA	NA
Mgst3	NM_025569	Up	No	No	Yes	No	No	No
Mia1	NM_019394	No	No	Up	No	NA	NA	NA
Mier2	NM_027422	Up	No	No	Yes	No	No	No
Mis18bp1	NM_172578	Down	No	No	No	NA	NA	NA
Mkrn2	NM_023290	Up	No	No	No	NA	NA	NA
Mlc1	NM_133241	No	No	Down	No	NA	NA	NA
Mllt1	NM_022328	Up	No	No	Yes	No	No	No
Mllt11	NM_019914	No	Down	No	No	NA	NA	NA
Mllt4	NM_010806	Up	No	No	No	NA	NA	NA
Mmadhc	NM_133839	No	Down	No	Yes	No	No	No
Mmd	NM_026178	Up	No	No	Yes	No	No	No
Mmd2	NM_175217	No	No	Down	Yes	No	No	No
Mmp14	NM_008608	No	Up	No	Yes	Yes	Yes	No
MNot1	NM_008612	Down	No	Up	Yes	Yes	Yes	No
Mphosph8	NM_023773	No	Down	No	No	NA	NA	NA
Mrpl13	NM_026759	Down	Down	Up	Yes	Yes	No	No
Mrpl17	NM_025301	Up	No	Up	No	NA	NA	NA
Mrpl18	NM_026310	No	Down	No	Yes	No	No	No
Mrpl23	NM_011288	No	Up	No	No	NA	NA	NA
Mrpl24	NM_026591	No	No	Down	Yes	Yes	No	No
Mrpl28	NM_024227	No	Down	No	Yes	No	No	No
Mrpl30	NM_027098	Up	No	No	Yes	Yes	No	No
Mrpl32	NM_029271	Down	No	No	No	NA	NA	NA
Mrpl33	NM_025796	Down	Down	Up	No	NA	NA	NA
Mrpl37	NM_025500	No	Up	No	Yes	No	No	No
Mrpl39	NM_017404	No	Down	No	No	NA	NA	NA
Mrpl40	NM_010922	Down	Down	No	Yes	No	No	No
Mrpl41	NM_001031808	Down	No	No	Yes	Yes	No	No
Mrpl42	NM_026065	Down	Down	Up	No	NA	NA	NA
Mrpl46	NM_023331	No	Down	No	Yes	No	No	No
Mrpl51	NM_025595	Down	Down	No	Yes	Yes	No	No
Mrpl52	NM_026851	Down	No	No	Yes	Yes	No	No
Mrpl53	NM_026744	No	Down	No	No	NA	NA	NA
Mrps12	NM_011885	No	No	Up	Yes	Yes	No	No
Mrps15	NM_025544	No	Up	No	Yes	Yes	No	No
Mrps18a	NM_026768	Up	No	No	Yes	Yes	No	No
Mrps18c	NM_026826	No	Down	No	Yes	Yes	No	No
Mrps23	NM_024174	No	No	Up	Yes	No	No	No
Mrps5	NM_029963	No	Up	No	No	NA	NA	NA
Msl1	NM_028722	Down	No	No	Yes	No	No	No
Msn	NM_010833	Down	No	No	Yes	No	No	No
Msx1	NM_010835	No	No	Up	Yes	Yes	Yes	Yes
Mt2	NM_008630	Down	No	Up	Yes	No	No	No
Mtap1b	NM_008634	Up	Up	No	Yes	Yes	Yes	Yes
Mtch1	NM_019880	No	Up	No	Yes	No	No	No
Mtch2	NM_019758	Down	No	No	Yes	No	No	No
Mthfd1	NM_138745	Down	No	No	Yes	No	No	No
Mtpn	NM_008098	No	Down	No	Yes	Yes	Yes	Yes
Mtx2	NM_016804	Down	Down	No	Yes	Yes	No	No
Mycl1	NM_008506	No	Up	No	No	NA	NA	NA
Mycn	NM_008709	Down	No	No	No	NA	NA	NA
Myh10	NM_175260	No	No	Up	Yes	Yes	Yes	Yes
Myl12b	NM_023402	Down	Down	No	Yes	No	No	No
Myo18a	NM_011586	Up	No	No	Yes	No	No	No
N4bp2l2	NM_201369	Down	No	No	No	NA	NA	NA
Nbr1	NM_008676	No	Down	No	Yes	No	No	No
Ncan	NM_007789	Up	No	Down	No	NA	NA	NA
Ncapd2	NM_146171	Down	No	No	Yes	Yes	No	No
Ncbp1	NM_001033201	Down	No	No	Yes	Yes	No	No
Ncbp2	NM_026554	Down	Down	No	Yes	Yes	No	No
Ncl*	NM_010880	Down-GAAGATGGAGAAATTGA Up-GTGAAGCTCGCAAAGGC	No	No	No	NA	NA	NA
Ncoa5	NM_144892	Up	No	No	Yes	Yes	No	No
Ndn	NM_010882	Down	No	No	Yes	Yes	Yes	No
Ndufa1	NM_019443	Down	Down	Up	Yes	No	No	No
Ndufa11	NM_027244	Up	Up	Up	No	NA	NA	NA
Ndufa12	NM_025551	No	Down	No	Yes	No	No	No
Ndufa2	NM_010885	No	Down	No	Yes	No	No	No
Ndufa3	NM_025348	No	Down	No	No	NA	NA	NA
Ndufa4	NM_010886	Down	Down	No	No	NA	NA	NA
Ndufa6	NM_025987	Down	Down	No	No	NA	NA	NA
Ndufa7	NM_023202	No	Down	No	Yes	No	No	No
Ndufb2	NM_026612	Up	No	No	No	NA	NA	NA
Ndufb5	NM_025316	No	Down	No	Yes	No	No	No
Ndufb6	NM_001033305	Down	Down	Up	Yes	No	No	No
Ndufb7	NM_025843	No	No	Down	No	NA	NA	NA
Ndufb9	NM_023172	Down	Down	Up	No	NA	NA	NA
Ndufc1	NM_025523	No	Down	No	Yes	No	No	No
Ndufs7	NM_029272	No	Up	No	No	NA	NA	NA
Nedd8	NM_008683	Down	Down	No	Yes	Yes	No	No
Nes	NM_016701	Down	Down	No	Yes	Yes	Yes	No
Neurod1	NM_010894	No	Down	No	Yes	Yes	Yes	Yes
Neurod2	NM_010895	Up	Up	No	Yes	Yes	Yes	No
Neurod6	NM_009717	No	Down	No	Yes	Yes	Yes	Yes
Neurog2	NM_009718	Down	Down	No	Yes	Yes	Yes	Yes
Nfkbia	NM_010907	No	Up	No	Yes	Yes	No	No
Nhp2	NM_026631	Up	Down	No	No	NA	NA	NA
Nicn1	NM_025449	No	No	Down	Yes	No	No	No
Nipa2	NM_023647	Down	No	No	Yes	No	No	No
NipsNop1	NM_008698	No	Down	No	Yes	No	No	No
Nit2	NM_023175	Down	No	No	Yes	No	No	No
Nkain1	NM_025998	No	Down	No	No	NA	NA	NA
Nme3	NM_019730	No	Up	No	Yes	No	No	No
Nme4	NM_019731	No	Down	No	No	NA	NA	NA
Nme6	NM_018757	No	Down	No	No	NA	NA	NA
Noa38	NM_133939	Down	Down	No	Yes	Yes	No	No
Nob1	NM_026277	No	Up	No	No	NA	NA	NA
Nol7*	NM_023554	No	Down-CATAGTTTAAGATTACT Up-GTGCAGCTCCGGCCCCG	No	No	NA	NA	NA
Nono	NM_023144	Down	No	No	Yes	Yes	No	No
Nons	NM_053179	Down	No	No	No	NA	NA	NA
Nop10	NM_025403	Down	Down	Up	No	NA	NA	NA
Nop1l1	NM_001146707	No	Down	No	No	NA	NA	NA
Nop1l4	NM_008672	Down	Down	No	Yes	No	No	No
Nop56	NM_024193	No	No	Down	Yes	No	No	No
Nop58	NM_018868	Down	Up	No	No	NA	NA	NA
Notch1	NM_008714	Down	No	No	Yes	Yes	Yes	Yes
Npepps	NM_008942	No	No	Up	Yes	Yes	No	No
Npr2	NM_173788	Up	No	No	Yes	Yes	No	No
Nr1h2	NM_009473	No	Down	Up	No	NA	NA	NA
Nr2c2	NM_011630	No	Down	No	Yes	No	No	No
Nr2e1	NM_152229	Down	No	No	Yes	Yes	Yes	Yes
Nras	NM_010937	No	No	Down	No	NA	NA	NA
Nrm	NM_134122	Down	No	No	No	NA	NA	NA
Nsg2	NM_008741	No	No	Down	Yes	No	No	No
Nsmce4a	NM_001162855	No	Down	No	No	NA	NA	NA
Nt5c3	NM_026004	No	Down	No	Yes	No	No	No
Nt5dc2	NM_027289	Down	No	Up	No	NA	NA	NA
Nubp1	NM_011955	Down	No	No	No	NA	NA	NA
Nubp2	NM_011956	No	Down	No	Yes	No	No	No
Nudcd2	NM_026023	Down	Down	Up	Yes	No	No	No
Nudcd3	NM_173748	No	No	Down	Yes	No	No	No
Nudt14	NM_025399	No	Up	No	Yes	No	No	No
Nudt16l1	NM_025839	No	No	Up	Yes	No	No	No
Nudt21	NM_026623	Down	Down	No	Yes	Yes	No	No
Nup210	NM_018815	Down	No	No	Yes	Yes	No	No
Nxf1	NM_016813	No	No	Up	Yes	Yes	No	No
Obfc2b	NM_027257	Up	No	No	Yes	No	No	No
Odc1	NM_013614	Up	Up	No	No	NA	NA	NA
Olig1	NM_016968	No	Up	No	Yes	Yes	Yes	No
Orai2	NM_178751	No	No	Down	No	NA	NA	NA
Ormdl2	NM_024180	No	No	Up	Yes	No	No	No
Osgep	NM_133676	Down	No	No	Yes	Yes	No	No
Ostc	NM_025509	Down	Down	Up	No	NA	NA	NA
Ostf1	NM_017375	Up	No	No	Yes	No	No	No
Ostm1	NM_172416	No	Up	No	No	NA	NA	NA
Otub1	NM_134150	No	Down	No	Yes	Yes	No	No
Otx1	NM_011023	No	Up	No	Yes	Yes	Yes	Yes
Oxct1	NM_024188	Down	No	No	Yes	No	No	No
P4hb	NM_011032	No	Up	No	Yes	Yes	No	No
Pa2g4	NM_011119	Down	Up	Up	Yes	Yes	No	No
Pabpn1	NM_019402	No	Down	No	No	NA	NA	NA
Pafah1b2	NM_008775	Up	No	No	Yes	No	No	No
Paip2	NM_026420	Up	Down	No	Yes	Yes	No	No
Paip2b	NM_146169	Down	No	No	Yes	Yes	No	No
Pak1ip1	NM_026550	Down	No	No	No	NA	NA	NA
Pak7	NM_172858	No	No	Down	Yes	Yes	No	No
Pam	NM_013626	Up	No	No	Yes	No	No	No
Pank3	NM_145962	No	Down	No	Yes	No	No	No
Papola	NM_011112	Down	Down	No	Yes	Yes	No	No
Papss1	NM_011863	No	Up	No	Yes	No	No	No
Parp1*	NM_007415	Down-GGATAGCCAAAAGAAGG Up-CTGCACTGGGGCAGGCC	No	No	No	NA	NA	NA
Pbk	NM_023209	No	Down	No	Yes	Yes	No	No
Pbrm1	NM_001081251	Down	Down	No	No	NA	NA	NA
Pcbp1	NM_011865	No	Down	No	Yes	Yes	No	No
Pdcd6	NM_011051	No	Down	No	No	NA	NA	NA
Pdcl3	NM_026850	No	Down	No	No	NA	NA	NA
Pde1b	NM_008800	Down	No	No	Yes	No	No	No
Pdia3	NM_007952	Up	Down	No	No	NA	NA	NA
Pdia4	NM_009787	No	Down	No	No	NA	NA	NA
Pdzd11	NM_028303	No	Down	No	Yes	No	No	No
Pea15a	NM_011063	No	Down	No	Yes	No	No	No
Pebp1	NM_018858	Up	Up	No	No	NA	NA	NA
Pex13	NM_023651	Up	No	No	Yes	Yes	Yes	No
Pfdn1	NM_026027	Down	No	Down	Yes	Yes	No	No
Pfdn2	NM_011070	Down	No	No	Yes	Yes	No	No
Pfdn5	NM_027044	Up	Up	No	Yes	Yes	No	No
Pfkl	NM_008826	No	Down	No	No	NA	NA	NA
Pfn1	NM_011072	Up	No	Up	Yes	Yes	Yes	Yes
Pfn2	NM_019410	Up	Up	No	Yes	No	No	No
Pgam1	NM_023418	Down	Up	No	No	NA	NA	NA
Pgls	NM_025396	Down	Up	Down	No	NA	NA	NA
Pgp	NM_025954	Down	No	No	No	NA	NA	NA
Pgrmc1	NM_016783	Up	No	No	Yes	No	No	No
Phb	NM_008831	No	Down	No	No	NA	NA	NA
Phf5a	NM_026737	Up	No	No	Yes	Yes	No	No
Pias4	NM_021501	No	Up	No	No	NA	NA	NA
Pigf	NM_008838	Down	No	No	Yes	Yes	No	No
Pip4k2b	NM_054051	No	No	Down	Yes	No	No	No
Pitrm1	NM_145131	No	Down	No	No	NA	NA	NA
Pkm2	NM_011099	No	Down	No	Yes	No	No	No
Pldn	NM_019788	Down	No	No	Yes	Yes	No	No
Plekhj1	NM_023900	No	No	Up	No	NA	NA	NA
Plekho1	NM_023320	Up	No	No	Yes	No	No	No
Plod3	NM_011962	Down	No	No	No	NA	NA	NA
Plp2	NM_019755	No	Up	No	No	NA	NA	NA
Pltp	NM_011125	No	Up	No	Yes	No	No	No
Pmf1	NM_025928	Down	No	No	Yes	Yes	No	No
Pmpca	NM_173180	No	No	Up	Yes	Yes	No	No
Polb	NM_011130	No	Down	No	Yes	No	No	No
Polr1d	NM_009087	Down	No	No	Yes	No	No	No
Polr2c	NM_009090	Down	No	No	No	NA	NA	NA
Polr2g	NM_026329	No	Down	Up	No	NA	NA	NA
Polr2h	NM_145632	Down	No	No	Yes	Yes	No	No
Polr3h	NM_030229	No	Down	No	No	NA	NA	NA
Pon2	NM_183308	No	No	Up	Yes	No	No	No
Ppap2b	NM_080555	Down	No	Up	Yes	No	No	No
Ppdpf	NM_025598	No	Up	Down	No	NA	NA	NA
Ppia	NM_008907	Down	Up	Up	No	NA	NA	NA
Ppid	NM_026352	No	No	Down	Yes	Yes	No	No
Ppif	NM_134084	No	Down	No	No	NA	NA	NA
Ppig	NM_001081086	No	Down	No	No	NA	NA	NA
Ppil4	NM_026141	Down	No	No	Yes	Yes	No	No
Ppme1	NM_028292	No	Up	No	Yes	Yes	No	No
Ppp1ca	NM_031868	Down	No	No	Yes	Yes	No	No
Ppp1cb	NM_172707	No	Down	No	Yes	Yes	No	No
Ppp1r14b	NM_008889	No	Up	Down	No	NA	NA	NA
Ppp1r1a	NM_021391	Down	Down	No	Yes	No	No	No
Ppp1r9a	NM_181595	No	Up	No	Yes	Yes	Yes	Yes
Ppp1r9b	NM_172261	Up	No	No	Yes	Yes	Yes	Yes
Ppp2ca	NM_019411	Up	No	No	Yes	Yes	No	No
Prdx1	NM_011034	Down	Down	No	No	NA	NA	NA
Prdx2	NM_011563	Up	No	Up	No	NA	NA	NA
Prdx3	NM_007452	Down	No	No	No	NA	NA	NA
Prdx5	NM_012021	No	No	Down	Yes	No	No	No
Prex1	NM_177782	No	No	Up	No	NA	NA	NA
Prkar1a	NM_021880	Down	Down	Down	Yes	Yes	No	No
Prkcb	NM_008855	Down	No	No	Yes	Yes	No	No
Prmt7	NM_145404	No	Down	No	Yes	Yes	No	No
Prpf40a	NM_018785	No	Down	No	Yes	Yes	No	No
Prpf4b	NM_013830	Up	No	No	Yes	Yes	No	No
Prpf8	NM_138659	No	Up	No	Yes	Yes	No	No
Prpsap1	NM_026364	Up	Up	No	No	NA	NA	NA
Prrc2c	NM_001081290	Down	No	No	No	NA	NA	NA
Psip1	NM_133948	Down	No	No	No	NA	NA	NA
Psma1	NM_011965	Down	Down	Up	Yes	Yes	No	No
Psma2	NM_008944	Down	Down	Up	Yes	Yes	No	No
Psma3	NM_011184	Down	Down	No	No	NA	NA	NA
Psma4	NM_011966	Down	No	No	Yes	Yes	No	No
Psma5	NM_011967	Down	Down	Up	No	NA	NA	NA
Psma7	NM_011969	No	Up	No	No	NA	NA	NA
Psmb1	NM_011185	Down	Down	Up	Yes	Yes	No	No
Psmb2	NM_011970	Up	No	No	Yes	Yes	No	No
Psmb5	NM_011186	Down	No	Up	Yes	Yes	No	No
Psmb6	NM_008946	No	Up	No	No	NA	NA	NA
Psmb7	NM_011187	No	Down	Up	Yes	Yes	No	No
Psmc2	NM_011188	No	Up	No	Yes	Yes	No	No
Psmc3ip	NM_008949	No	Down	No	Yes	Yes	No	No
Psmc4	NM_011874	No	Down	No	Yes	Yes	No	No
Psmd12	NM_025894	Up	No	No	Yes	No	No	No
Psmd13	NM_011875	No	Up	No	Yes	Yes	No	No
Psmd14	NM_021526	No	Down	No	Yes	Yes	No	No
Psmd4	NM_008951	Down	No	No	No	NA	NA	NA
Psmd6	NM_025550	Down	No	No	No	NA	NA	NA
Psmd7*	NM_010817	Down	Down-TATTGTTTACCTTCAAA Up-GCTTGAAGGGACTGAAC	No	Yes	No	No	No
Psmd8	NM_026545	No	Up	No	Yes	Yes	No	No
Psme1	NM_011189	No	Down	No	Yes	No	No	No
Psme3	NM_011192	Down	No	No	No	NA	NA	NA
Psmg2	NM_134138	No	Up	No	Yes	No	No	No
Psmg4	NM_001101430	No	Up	No	No	NA	NA	NA
Psph	NM_133900	No	Down	No	Yes	No	No	No
Ptbp2	NM_019550	Down	Down	No	Yes	Yes	No	No
Ptdss2	NM_013782	No	Down	No	Yes	No	No	No
Ptges3	NM_019766	Down	No	No	No	NA	NA	NA
Ptgfrn	NM_011197	Up	No	No	Yes	No	No	No
Ptms	NM_026988	Up	No	No	Yes	Yes	No	No
Ptov1	NM_133949	Up	Up	No	Yes	No	No	No
Ptplad1	NM_021345	No	Down	No	Yes	No	No	No
Ptpmt1	NM_025576	Down	No	No	No	NA	NA	NA
Ptprs	NM_011218	No	Down	No	Yes	Yes	No	No
Pttg1ip	NM_145925	No	No	Down	No	NA	NA	NA
R3hcc1	NM_001146012	Up	Down	No	No	NA	NA	NA
Rab11a	NM_017382	No	Down	No	Yes	Yes	No	No
Rab11b	NM_008997	Up	Up	No	Yes	Yes	No	No
Rab14	NM_026697	No	Down	No	Yes	Yes	No	No
Rab22a	NM_024436	Up	No	No	Yes	Yes	No	No
Rab8a	NM_023126	Up	No	No	Yes	Yes	No	No
Rab9	NM_019773	Up	No	No	Yes	Yes	No	No
Rabac1	NM_010261	Up	Up	No	No	NA	NA	NA
Rabepk	NM_145522	Up	No	No	Yes	No	No	No
Rabif	NM_145510	No	Down	No	Yes	Yes	No	No
Rac1	NM_009007	Down	No	No	No	NA	NA	NA
Racgap1	NM_012025	Down	No	No	Yes	Yes	Yes	Yes
Rad1	NM_011232	Down	No	No	Yes	No	No	No
Rad21	NM_009009	No	Down	No	Yes	Yes	No	No
Raf1	NM_029780	Up	No	No	Yes	Yes	No	No
Rars	NM_025936	No	No	Up	Yes	Yes	No	No
Rasl11b	NM_026878	No	Up	No	No	NA	NA	NA
Rbfa	NM_199197	No	No	Down	No	NA	NA	NA
Rbm25	NM_027349	No	Down	No	No	NA	NA	NA
Rbm33	NM_028234	Down	No	No	No	NA	NA	NA
Rbm42	NM_133693	No	Up	No	No	NA	NA	NA
Rbm4b	NM_025717	Up	Down	No	Yes	Yes	No	No
Rbm5	NM_148930	No	No	Up	Yes	Yes	No	No
Rbp1	NM_011254	Down	Up	Up	Yes	No	No	No
Rbx1	NM_019712	Down	Down	No	No	NA	NA	NA
Rc3h2	NM_001100591	Down	Down	No	No	NA	NA	NA
Rcc2	NM_173867	Up	Up	No	Yes	Yes	No	No
Rchy1	NM_026557	Down	No	No	Yes	No	No	No
Rcn2	NM_011992	No	Down	No	Yes	No	No	No
Rela	NM_009045	No	No	Up	Yes	Yes	No	No
Rer1	NM_026395	No	Down	No	Yes	No	No	No
Rere	NM_001085492	Up	No	No	No	NA	NA	NA
Rexo4	NM_207234	Up	No	No	Yes	No	No	No
Rfc2	NM_020022	No	No	Up	No	NA	NA	NA
Rfc3	NM_027009	No	Up	No	No	NA	NA	NA
Rfc4	NM_145480	No	Down	No	No	NA	NA	NA
Rgma	NM_177740	Up	No	No	Yes	Yes	Yes	Yes
Rhoc	NM_007484	Down	No	No	No	NA	NA	NA
Ric8	NM_053194	No	No	Down	No	NA	NA	NA
Rn18s*	NR_003278	Down-CTAACTAGTTACGCGAC Down-ACCCGCCGGGCAGCTTC Down-GCCGTTCTTAGTTGGTG Up-GTGACCACGGGTGACGG	Up	Down-GTGACCACGGGTGACGG Down-ACCCGCCGGGCAGCTTC Down-AACGAGGAATTCCCAGT Down-CTAACTAGTTACGCGAC Down-TCTAAGTACGCACGGCC Down-ATTAAGAGGGACGGCCG Up-GCCGTTCTTAGTTGGTG	No	NA	NA	NA
Rnf114	NM_030743	No	Down	No	No	NA	NA	NA
Rnf187	NM_022423	Up	No	No	No	NA	NA	NA
Rnf2	NM_011277	No	No	Down	Yes	Yes	No	No
Rnf4	NM_011278	Down	No	Up	Yes	No	No	No
RNo28s1*	NR_003279	Down-AATGGATGAACGAGATT Down-AGAGGTGTAGAATAAGT Up-GGTCAGTCGGTCCTGAG	Up	Down	No	NA	NA	NA
RNoseh2c	NM_026616	Down	No	No	No	NA	NA	NA
RNosek	NM_173742	No	Up	No	No	NA	NA	NA
Rp9	NM_018739	Down	No	No	No	NA	NA	NA
Rpa2	NM_011284	No	Down	No	No	NA	NA	NA
Rpa3	NM_026632	No	Down	No	No	NA	NA	NA
Rpf1	NM_027371	No	Down	No	Yes	Yes	No	No
Rpl10a	NM_011287	Down	Up	Up	No	NA	NA	NA
Rpl12	NM_009076	No	Up	No	No	NA	NA	NA
Rpl13	NM_016738	Up	No	No	No	NA	NA	NA
Rpl13a	NM_009438	No	Up	Down	No	NA	NA	NA
Rpl14	NM_025974	No	Up	No	No	NA	NA	NA
Rpl18	NM_009077	Up	Up	Down	No	NA	NA	NA
Rpl23	NM_022891	Down	No	No	No	NA	NA	NA
Rpl24	NM_024218	Up	Up	Down	No	NA	NA	NA
Rpl26	NM_009080	No	Up	Down	No	NA	NA	NA
Rpl36a	NM_019865	Down	Up	Down	No	NA	NA	NA
Rpl36al	NM_025589	No	Up	Down	No	NA	NA	NA
Rpl37a	NM_009084	No	Up	No	No	NA	NA	NA
Rpl7	NM_011291	No	No	Up	No	NA	NA	NA
Rpl7a	NM_013721	No	Up	No	No	NA	NA	NA
Rpl8	NM_012053	Down	Up	Down	No	NA	NA	NA
Rpl9	NM_011292	Down	Up	Up	No	NA	NA	NA
Rplp0	NM_007475	No	Up	No	No	NA	NA	NA
Rpn1	NM_133933	No	Down	No	No	NA	NA	NA
Rpp30	NM_019428	No	Down	No	Yes	Yes	No	No
Rps10	NM_025963	Up	Up	Down	No	NA	NA	NA
Rps14	NM_020600	No	Up	Down	Yes	Yes	No	No
Rps15	NM_009091	No	Up	No	No	NA	NA	NA
Rps19bp1	NM_175109	Up	No	No	No	NA	NA	NA
Rps20	NM_026147	No	Up	No	No	NA	NA	NA
Rps25	NM_024266	Down	No	No	No	NA	NA	NA
Rps27l	NM_026467	No	Down	No	No	NA	NA	NA
Rps28	NM_016844	No	Up	Down	No	NA	NA	NA
Rps3	NM_012052	Down	Up	Up	Yes	Yes	No	No
Rps5	NM_009095	Up	Up	Down	No	NA	NA	NA
Rps9	NM_029767	No	Up	No	No	NA	NA	NA
Rrm1	NM_009103	Down	No	No	Yes	No	No	No
Rrm2	NM_009104	No	Down	No	Yes	No	No	No
Rrp1	NM_010925	Up	No	No	No	NA	NA	NA
Rrp7a	NM_029101	Up	No	No	No	NA	NA	NA
Rsl1d1	NM_025546	No	Down	No	No	NA	NA	NA
Rsl24d1	NM_198609	Down	Down	No	No	NA	NA	NA
Rtf1	NM_030112	Down	Down	No	No	NA	NA	NA
Rufy3	NM_027530	Up	No	No	Yes	Yes	Yes	Yes
Rundc3a	NM_016759	No	Up	No	Yes	No	No	No
Ruvbl1	NM_019685	Down	No	No	Yes	Yes	No	No
S1pr1	NM_007901	Down	No	No	Yes	Yes	Yes	Yes
Sac3d1	NM_133678	Down	No	No	Yes	Yes	No	No
Sae1	NM_019748	No	Down	No	No	NA	NA	NA
Safb	NM_001163300	Down	No	No	No	NA	NA	NA
Sall1	NM_021390	No	Down	No	Yes	No	No	No
Sar1a	NM_009120	Down	No	Down	Yes	Yes	No	No
Sarnp	NM_025364	Down	Down	No	No	NA	NA	NA
Sart1	NM_016882	Up	No	No	Yes	Yes	No	No
Sat1	NM_009121	No	No	Up	Yes	No	No	No
Sbk1	NM_145587	No	Down	Up	Yes	Yes	No	No
Scamp4	NM_019575	No	Up	No	No	NA	NA	NA
Scamp5	NM_020270	Up	No	No	Yes	Yes	No	No
Sccpdh	NM_178653	No	Down	No	Yes	No	No	No
Scd2	NM_009128	Down	No	No	No	NA	NA	NA
Scg5	NM_009162	No	Down	No	Yes	Yes	No	No
Scube1	NM_022723	Down	Down	No	No	NA	NA	NA
Sdf2	NM_009143	No	Down	No	Yes	No	No	No
Sdha	NM_023281	No	Down	No	No	NA	NA	NA
Sdhc	NM_025321	Up	No	No	No	NA	NA	NA
Sec11c	NM_025468	Up	No	No	Yes	Yes	No	No
Sec13	NM_024206	No	Down	Up	Yes	Yes	No	No
Sec22b	NM_011342	No	Down	No	No	NA	NA	NA
Sec62	NM_027016	Down	No	No	Yes	Yes	No	No
Selk	NM_019979	No	Down	No	No	NA	NA	NA
Sema4g	NM_011976	No	No	Up	Yes	Yes	Yes	Yes
Sema5a	NM_009154	Down	No	No	Yes	Yes	Yes	No
Sep15	NM_053102	Down	Down	Up	Yes	Yes	No	No
Sept4	NM_011129	No	No	Up	Yes	Yes	Yes	Yes
Sepw1	NM_009156	Up	Down	Up	No	NA	NA	NA
Serf2	NM_011354	No	Up	No	No	NA	NA	NA
Setd2	NM_001081340	Down	No	No	No	NA	NA	NA
Sf3a3	NM_029157	No	Up	No	No	NA	NA	NA
Sf3b1*	NM_031179	Down	Down-CAAACTGAAGACAGAAC Up-GTGGTGCAACTTCCAGT	No	Yes	Yes	No	No
Sf3b2	NM_030109	Up	No	No	Yes	Yes	No	No
Sf3b4	NM_153053	Down	Down	Up	Yes	Yes	No	No
Sf3b5	NM_175102	No	Up	No	No	NA	NA	NA
Sfpq	NM_023603	No	Down	Up	Yes	Yes	No	No
Sfr1	NM_026377	No	Down	Up	Yes	No	No	No
Sfrp1	NM_013834	Down	No	No	No	NA	NA	NA
Sfrs18	NM_025669	No	Up	No	No	NA	NA	NA
Sfxn1	NM_027324	No	Down	No	Yes	No	No	No
Sgpl1	NM_009163	No	Down	No	Yes	No	No	No
Sh3bgrl	NM_019989	No	Down	No	Yes	No	No	No
Sh3bgrl3	NM_080559	Up	Up	No	Yes	No	No	No
Shfm1	NM_009169	Down	Down	Up	Yes	Yes	No	No
Shkbp1	NM_138676	Up	No	Down	Yes	No	No	No
Sigmar1	NM_011014	Down	No	No	Yes	No	No	No
Skp1a	NM_011543	Down	Down	No	No	NA	NA	NA
Slbp	NM_009193	No	Down	Up	Yes	Yes	No	No
Slc17a8	NM_182959	No	Up	No	Yes	No	No	No
Slc1a3	NM_148938	Down	No	No	Yes	Yes	Yes	Yes
Slc25a17	NM_011399	No	Down	No	No	NA	NA	NA
Slc25a4	NM_007450	No	Down	Up	Yes	No	No	No
Slc25a5	NM_007451	Down	Down	No	No	NA	NA	NA
Slc29a4	NM_146257	No	Up	No	No	NA	NA	NA
Slc30a1	NM_009579	Down	No	No	Yes	No	No	No
Slc30a9	NM_178651	Up	No	No	Yes	No	No	No
Slc35f1	NM_178675	No	Down	No	Yes	No	No	No
Slc39a6	NM_139143	Down	No	No	Yes	No	No	No
Slc6a15	NM_175328	No	No	Up	Yes	No	No	No
Slc9a6	NM_172780	Up	No	No	Yes	No	No	No
Slmo2	NM_025531	No	Down	No	Yes	No	No	No
Smarce1	NM_020618	Down	No	No	No	NA	NA	NA
Smc1a	NM_019710	Down	Down	No	Yes	Yes	No	No
Smc3	NM_007790	No	Down	No	Yes	Yes	No	No
Smc4	NM_133786	Down	No	Up	Yes	Yes	No	No
Smc6	NM_025695	Up	Down	No	Yes	No	No	No
Smu1	NM_021535	Down	No	No	No	NA	NA	NA
Snhg6	NR_024067	Down	No	No	No	NA	NA	NA
Snrpa1	NM_021336	Down	No	No	No	NA	NA	NA
Snrpb	NM_009225	No	No	Up	Yes	Yes	No	No
Snrpb2	NM_021335	No	Down	No	Yes	Yes	No	No
Snrpc	NM_011432	No	Down	No	No	NA	NA	NA
Snrpd3	NM_026095	Down	Down	Up	No	NA	NA	NA
Snrpe	NM_009227	Down	Down	No	No	NA	NA	NA
Snw1	NM_025507	No	Down	No	Yes	Yes	No	No
Snx1	NM_019727	No	No	Up	Yes	Yes	No	No
Snx27	NM_029721	No	Down	No	No	NA	NA	NA
Snx3	NM_017472	No	No	Up	Yes	Yes	No	No
Snx6	NM_026998	No	Down	No	Yes	Yes	No	No
Sod2	NM_013671	No	Up	No	Yes	Yes	Yes	No
Sostdc1	NM_025312	No	Up	Up	Yes	No	No	No
Sox11*	NM_009234	Down	Down	Down-TGGAGGCTCCAGCCTCA Up-CAAATATGTTGGTACGT	Yes	Yes	Yes	Yes
Sox12	NM_011438	No	Down	No	Yes	No	No	No
Sox21	NM_177753	No	No	Up	Yes	No	No	No
Sox4	NM_009238	Down	Up	Down	No	NA	NA	NA
Sparc	NM_009242	No	Up	No	Yes	No	No	No
Sparcl1	NM_010097	No	Down	Up	Yes	No	No	No
Spcs1	NM_026911	No	Down	Up	No	NA	NA	NA
Spcs2	NM_025668	No	Down	No	Yes	Yes	No	No
Spg21	NM_138584	No	Up	No	Yes	No	No	No
Spice1	NM_144550	No	No	Down	Yes	No	No	No
Spnb3	NM_021287	Up	Up	Down	Yes	No	No	No
Spr	NM_011467	No	Up	No	No	NA	NA	NA
Sqle	NM_009270	No	Down	No	No	NA	NA	NA
Sqstm1	NM_011018	No	Down	No	Yes	No	No	No
Srp14	NM_009273	Down	Down	Up	Yes	Yes	No	No
Srp19	NM_025527	No	Down	No	No	NA	NA	NA
Srp9	NM_012058	Down	No	Up	No	NA	NA	NA
Srpk2	NM_009274	No	Down	No	Yes	Yes	No	No
Srpr	NM_026130	Down	No	No	Yes	Yes	No	No
Ssbp1	NM_212468	No	Down	No	No	NA	NA	NA
Ssr2	NM_025448	Up	Down	No	Yes	No	No	No
Ssr3	NM_026155	Up	No	No	Yes	Yes	No	No
Sssca1	NM_020491	Up	No	No	Yes	No	No	No
Ssu72	NM_026899	No	Up	No	No	NA	NA	NA
St13	NM_133726	No	No	Up	No	NA	NA	NA
St8sia1	NM_011374	Up	No	No	Yes	Yes	No	No
St8sia2	NM_009181	No	Up	No	Yes	Yes	No	No
Stard3nl	NM_024270	Down	Down	No	Yes	No	No	No
Stip1	NM_016737	No	No	Down	No	NA	NA	NA
Stmn1	NM_019641	Up	Up	Down	No	NA	NA	NA
Stmn2	NM_025285	Down	No	No	Yes	No	No	No
Stmn3	NM_009133	Up	Up	Down	No	NA	NA	NA
Stoml2	NM_023231	No	No	Up	Yes	No	No	No
Stub1	NM_019719	No	Up	No	Yes	Yes	No	No
Stx2	NM_007941	Down	No	No	No	NA	NA	NA
Stx8	NM_018768	No	No	Down	Yes	Yes	No	No
Sub1	NM_011294	No	Down	Up	No	NA	NA	NA
Suclg1	NM_019879	No	No	Up	Yes	No	No	No
Sumo1	NM_009460	No	Down	No	Yes	Yes	No	No
Surf2	NM_013678	No	Down	No	Yes	No	No	No
Swi5	NM_175190	Down	Down	No	Yes	No	No	No
Syngr1	NM_009303	No	No	Up	Yes	Yes	No	No
Syngr2	NM_009304	Down	No	No	Yes	Yes	No	No
Syp	NM_009305	Up	No	No	Yes	No	No	No
Sys1	NM_025575	No	Down	No	Yes	Yes	No	No
Syt11	NM_018804	Down	Up	No	Yes	No	No	No
Tacc3	NM_001040435	Down	No	No	No	NA	NA	NA
Tagln3	NM_019754	No	No	Down	Yes	No	No	No
Taldo1	NM_011528	No	Down	No	Yes	No	No	No
Tarbp2	NM_009319	Down	Up	No	Yes	Yes	No	No
Tbc1d17	NM_001042655	Down	No	No	No	NA	NA	NA
Tbcb	NM_025548	Up	No	No	Yes	Yes	Yes	No
Tbpl1	NM_011603	Down	Down	No	Yes	Yes	No	No
Tbr1	NM_009322	Up	No	No	Yes	Yes	Yes	Yes
Tceb1	NM_026456	No	Down	No	Yes	Yes	No	No
Tceb2	NM_026305	Up	Up	No	No	NA	NA	NA
Tcp1	NM_013686	Down	Up	No	Yes	Yes	No	No
Tex9	NM_009359	No	Down	No	No	NA	NA	NA
Tfg	NM_019678	Down	No	No	No	NA	NA	NA
Tgfbr1	NM_009370	Up	No	No	Yes	Yes	Yes	No
Tgs1	NM_054089	No	Down	No	No	NA	NA	NA
Thbs3	NM_013691	No	No	Up	Yes	No	No	No
Thoc6	NM_001008425	Down	No	No	Yes	No	No	No
Thoc7	NM_025435	Down	No	No	Yes	Yes	No	No
Thop1	NM_022653	Up	No	No	No	NA	NA	NA
Timm17a	NM_011590	Up	No	No	Yes	Yes	No	No
Timm23	NM_016897	No	Down	No	No	NA	NA	NA
Tkt	NM_009388	Down	No	No	Yes	No	No	No
Tm2d1	NM_053157	No	Down	No	Yes	No	No	No
Tm9sf2	NM_080556	Down	No	No	Yes	No	No	No
Tmed1	NM_010744	Down	No	No	No	NA	NA	NA
Tmed10	NM_026775	Down	Down	Up	No	NA	NA	NA
Tmed4	NM_134020	No	Down	No	No	NA	NA	NA
Tmem109	NM_134142	No	Down	No	Yes	No	No	No
Tmem132a	NM_133804	No	Down	No	Yes	No	No	No
Tmem14c	NM_025387	No	No	Up	No	NA	NA	NA
Tmem165	NM_011626	Down	No	No	Yes	No	No	No
Tmem199	NM_199199	No	Down	No	Yes	No	No	No
Tmem216	NM_026798	Down	No	No	Yes	No	No	No
Tmem223	NM_025791	No	Down	No	Yes	No	No	No
Tmem29	NM_001164686	No	Down	No	No	NA	NA	NA
Tmem35	NM_026239	Up	No	No	Yes	No	No	No
Tmem59	NM_029565	No	Down	No	Yes	No	No	No
Tmem66	NM_026432	No	Down	No	Yes	No	No	No
Tmem85	NM_026519	No	Down	No	No	NA	NA	NA
Tmem98	NM_029537	No	No	Up	No	NA	NA	NA
Tmsb4x	NM_021278	Down	Up	Up	No	NA	NA	NA
Tnc	NM_011607	No	No	Up	Yes	No	No	No
Tnpo3	NM_177296	Down	No	No	Yes	Yes	No	No
Tomm20	NM_024214	Down	Down	Up	No	NA	NA	NA
Tomm7	NM_025394	No	Down	No	No	NA	NA	NA
Top2a	NM_011623	No	Down	No	Yes	No	No	No
Tor1a	NM_144884	No	No	Up	Yes	Yes	No	No
Tor2a	NM_152800	No	No	Up	Yes	Yes	No	No
Tpd52l2	NM_025482	No	Down	No	Yes	No	No	No
Tpi1	NM_009415	Down	No	No	No	NA	NA	NA
Tprgl	NM_026388	No	No	Up	No	NA	NA	NA
Tpt1	NM_009429	Down	Up	Up	No	NA	NA	NA
Tra2a	NM_198102	Down	No	No	Yes	Yes	No	No
Trabd	NM_026485	Up	No	No	No	NA	NA	NA
Trappc2l	NM_021502	Up	No	No	No	NA	NA	NA
Trappc6a	NM_025960	No	No	Up	No	NA	NA	NA
Trim2	NM_030706	No	No	Down	Yes	No	No	No
Trim28	NM_011588	No	Up	No	No	NA	NA	NA
Trim8	NM_053100	Up	No	No	Yes	No	No	No
Trip12	NM_133975	Up	No	No	Yes	Yes	No	No
Trit1	NM_025873	No	No	Up	Yes	Yes	No	No
Trp53bp1	NM_013735	No	Down	No	Yes	No	No	No
Tsfm	NM_025537	No	Down	Up	Yes	Yes	No	No
Tsg101	NM_021884	Up	No	No	Yes	Yes	No	No
Tsn	NM_011650	No	Up	No	Yes	No	No	No
Tspan3	NM_019793	No	Down	No	Yes	No	No	No
Tspan31	NM_025982	Up	Down	No	Yes	No	No	No
Tspan6	NM_019656	No	Down	No	Yes	No	No	No
Tspan7	NM_019634	No	Down	No	Yes	No	No	No
Tsta3	NM_031201	Down	Down	No	Yes	No	No	No
Ttc3	NM_009441	No	Down	No	Yes	Yes	Yes	No
Ttc9b	NM_028417	No	No	Down	No	NA	NA	NA
Ttr	NM_013697	No	Up	Up	Yes	No	No	No
Tuba1c	NM_009448	Down	No	No	Yes	No	No	No
Tubb2c	NM_146116	Down	No	Up	No	NA	NA	NA
Tubb3	NM_023279	No	No	Down	Yes	Yes	Yes	Yes
Tubb5	NM_011655	Down	No	Down	Yes	Yes	No	No
Txn1	NM_011660	Down	Down	Up	No	NA	NA	NA
Txndc9	NM_172054	Up	Down	Down	No	NA	NA	NA
Txnl4a	NM_025299	No	No	Up	No	NA	NA	NA
Uba2	NM_016682	No	Down	No	No	NA	NA	NA
Uba52	NM_019883	Down	Up	Down	No	NA	NA	NA
Ubap2	NM_026872	Up	No	No	Yes	No	No	No
Ube2a	NM_019668	No	Down	No	Yes	Yes	No	No
Ube2b	NM_009458	Down	Down	No	Yes	Yes	No	No
Ube2c	NM_026785	No	Up	No	No	NA	NA	NA
Ube2d3	NM_025356	No	Down	No	No	NA	NA	NA
Ube2e3	NM_009454	No	No	Up	Yes	Yes	No	No
Ube2l3*	NM_009456	Down-GTCCCTATCTGTAGTCA Up-CCTTGTCCTGTCCAGCC	Up	No	Yes	Yes	No	No
Ube2l6	NM_019949	No	Down	No	Yes	Yes	No	No
Ube2n	NM_080560	No	Down	No	No	NA	NA	NA
Ube2q1	NM_027315	Down	No	No	Yes	Yes	No	No
Ube2s	NM_133777	No	Down	Down	No	NA	NA	NA
Ube2t	NM_026024	No	Down	No	Yes	Yes	No	No
Ube3b	NM_054093	No	Up	Down	Yes	Yes	No	No
Ubl5	NM_025401	No	Up	Up	No	NA	NA	NA
Ubn1	NM_026666	Up	No	No	Yes	No	No	No
Ubr7	NM_025666	No	No	Up	Yes	Yes	No	No
Ubxn1	NM_146093	Up	Up	Down	Yes	No	No	No
Ubxn4	NM_026390	Down	No	Up	Yes	No	No	No
Uchl1	NM_011670	Up	Up	Down	Yes	Yes	Yes	No
Uck1	NM_011675	No	No	Down	Yes	No	No	No
Ufc1	NM_025388	Up	Up	No	Yes	Yes	No	No
Ufm1	NM_026435	No	Down	No	Yes	Yes	No	No
Ulk4	NM_177589	Up	No	No	No	NA	NA	NA
Unc50	NM_026123	No	Down	No	Yes	Yes	No	No
Uqcr10	NM_197979	No	No	Down	No	NA	NA	NA
Uqcrb	NM_026219	No	No	Up	No	NA	NA	NA
Uqcrc1	NM_025407	No	Up	No	Yes	Yes	No	No
Uqcrc2	NM_025899	Down	Down	No	Yes	Yes	No	No
Uqcrfs1	NM_025710	No	Down	No	No	NA	NA	NA
Uqcrh	NM_025641	Up	No	No	No	NA	NA	NA
Uqcrq	NM_025352	No	Down	No	Yes	No	No	No
Usp16	NM_024258	Down	No	No	Yes	Yes	No	No
Usp21	NM_013919	No	Down	No	Yes	Yes	No	No
Usp24	NM_183225	No	No	Up	No	NA	NA	NA
Usp3	NM_144937	No	No	Down	Yes	Yes	No	No
Usp34	NM_001190401	Down	No	No	No	NA	NA	NA
Utp11l	NM_026031	No	Down	No	Yes	Yes	Yes	No
Uxt	NM_013840	Down	Down	No	No	NA	NA	NA
Vamp2	NM_009497	No	No	Up	Yes	No	No	No
Vamp7	NM_011515	No	Down	No	No	NA	NA	NA
Vapa	NM_013933	No	Down	No	No	NA	NA	NA
Vars	NM_011690	Up	No	No	No	NA	NA	NA
Vash1	NM_177354	Up	No	No	Yes	No	No	No
Vbp1	NM_011692	Down	No	No	No	NA	NA	NA
Vcam1	NM_011693	No	No	Up	Yes	No	No	No
Vcp	NM_009503	Down	Down	No	Yes	Yes	No	No
Vgll4	NM_177683	No	Up	No	Yes	No	No	No
Vhl	NM_009507	Up	No	No	Yes	Yes	No	No
Vim	NM_011701	Up	Up	No	Yes	No	No	No
Vmp1	NM_029478	Down	Down	No	Yes	No	No	No
Vopp1	NM_146168	No	Down	No	No	NA	NA	NA
Vps28	NM_025842	No	Up	No	No	NA	NA	NA
Vps29	NM_019780	No	Down	No	Yes	Yes	No	No
Vps72	NM_009336	Up	No	No	No	NA	NA	NA
Vta1	NM_025418	No	Down	No	No	NA	NA	NA
Vti1b	NM_016800	Up	Down	No	No	NA	NA	NA
Wbp11	NM_021714	Down	No	No	No	NA	NA	NA
Wbp2	NM_016852	Up	No	No	No	NA	NA	NA
Wbp4	NM_018765	Down	Down	No	Yes	Yes	No	No
Wdr18	NM_175450	No	No	Down	Yes	No	No	No
Wdr83	NM_026399	Down	No	No	Yes	Yes	No	No
Wipi2	NM_178398	Down	No	No	No	NA	NA	NA
Wnk2	NM_029361	No	Up	No	Yes	Yes	No	No
Wsb2	NM_021539	No	No	Down	Yes	Yes	No	No
Wwp2	NM_025830	No	Up	No	Yes	Yes	No	No
Xpnpep1	NM_133216	Down	No	No	Yes	Yes	No	No
Xrn2	NM_011917	Down	No	No	Yes	Yes	No	No
Ybx1	NM_011732	Down	Down	Up	No	NA	NA	NA
Yif1a	NM_026553	No	No	Up	Yes	Yes	No	No
Yipf3	NM_145353	No	No	Up	Yes	No	No	No
Ythdf2	NM_145393	No	No	Down	Yes	No	No	No
Ywhae	NM_009536	Down	Down	Up	No	NA	NA	NA
Ywhaz*	NM_011740	Down-TAAATTAGTCTTTTGGT Down-TAAGTGGAATAAAAGTT Up-ATCTTTCTGGCTCCACT	Down	Up	No	NA	NA	NA
Zbtb17	NM_009541	No	Up	No	Yes	No	No	No
Zc3h11a	NM_144530	No	Down	No	Yes	No	No	No
Zc3h15	NM_026934	Down	No	No	No	NA	NA	NA
Zc3h7b	NM_001081016	No	Up	No	No	NA	NA	NA
Zc3hc1	NM_172735	Down	Down	No	Yes	Yes	No	No
Zc4h2	NM_001003916	Up	Down	No	Yes	No	No	No
Zcchc14	NM_080855	No	Down	No	Yes	No	No	No
Zcrb1	NM_026025	No	Down	No	Yes	Yes	No	No
Zer1	NM_178694	No	No	Down	Yes	Yes	No	No
Zfand1	NM_025512	No	Down	No	No	NA	NA	NA
Zfand5	NM_009551	No	Down	No	Yes	No	No	No
Zfand6	NM_022985	No	Down	No	Yes	No	No	No
Zfp106	NM_011743	No	Up	No	Yes	No	No	No
Zfp282	NM_146175	Up	No	No	Yes	No	No	No
Zfp292	NM_013889	Down	No	No	No	NA	NA	NA
Zfp326	NM_018759	No	No	Up	Yes	No	No	No
Zfp354c	NM_013922	No	No	Up	No	NA	NA	NA
Zfp397	NM_027007	Down	No	No	Yes	No	No	No
Zfp410	NM_144833	No	Down	No	Yes	No	No	No
Zfp422	NM_026057	No	Down	No	Yes	No	No	No
Zfp511	NM_027201	No	Up	No	No	NA	NA	NA
Zfp637	NM_177684	Up	No	No	No	NA	NA	NA
Zfp664	NM_001081750	Down	No	No	No	NA	NA	NA
Zfp706	NM_026521	Down	Down	No	No	NA	NA	NA
Zfp944	NM_176962	Up	No	No	No	NA	NA	NA
Zfp946	NM_198003	No	No	Up	No	NA	NA	NA
Zfr	NM_011767	Up	No	No	Yes	No	No	No
Zik1	NM_009577	No	No	Down	Yes	No	No	No
Zmat2	NM_025594	Down	Down	Up	Yes	No	No	No
Zmynd8	NM_027230	No	Down	No	Yes	No	No	No
Znhit1	NM_027318	Up	No	No	Yes	No	No	No
Znhit3	NM_001005223	Down	No	No	No	NA	NA	NA
Znrd1	NM_023162	No	Down	No	Yes	No	No	No
Zranb2	NM_017381	No	Down	No	Yes	Yes	No	No
Zswim1	NM_028028	No	Down	No	Yes	No	No	No
Zwint	NM_025635	Down	No	No	No	NA	NA	NA
*Multiple tags that were either up- or down-regulated but mapping to the same gene. Details of the tag sequences and the direction of change are depicted. NA, Not applicable

## Sheet: Sheet1
name	refseq	E13.5	E15.5	E17.5	oPOSSUM2	oPOSSUM3	352	64	40
0610007C21Rik	NM_027855	No	Down	No	Yes	No	No	No	No
0610009B22Rik	NM_025319	No	Down	No	No	Yes	NA	NA	NA
0610009O20Rik	NM_024179	Down	No	No	Yes	Yes	No	No	No
0610012G03Rik	NR_027897	No	No	Down	No	Yes	NA	NA	NA
0910001L09Rik	NM_001081108	No	No	Down	No	Yes	NA	NA	NA
1110002B05Rik	NM_134054	Down	Down	No	Yes	Yes	No	No	No
1110004F10Rik	NM_019772	No	Down	Down	No	No	NA	NA	NA
1110008P14Rik	NM_198001	No	Down	No	Yes	Yes	No	No	No
1110034A24Rik	NM_027269	Down	No	No	No	Yes	NA	NA	NA
1110058L19Rik	NM_026503	Down	Down	No	No	No	NA	NA	NA
1190002H23Rik	NM_025427	Up	No	No	Yes	Yes	No	No	No
1500011H22Rik	NM_026883	No	Down	No	Yes	No	No	No	No
1500015O10Rik	NM_024283	No	No	Up	Yes	No	No	No	No
1700021F05Rik	NM_026411	Down	No	No	No	Yes	NA	NA	NA
1810030N24Rik	NM_025471	Down	Down	Up	No	Yes	NA	NA	NA
1810035L17Rik	NM_026958	No	Down	No	Yes	Yes	No	No	No
1810055G02Rik	NM_028077	Up	No	No	No	Yes	NA	NA	NA
1810063B05Rik	NM_174987	Up	No	No	Yes	Yes	No	No	No
2010107E04Rik	NM_027360	No	Down	No	No	No	NA	NA	NA
2210016L21Rik	NM_028211	No	Up	No	Yes	No	No	No	No
2210018M11Rik	NM_172280	No	Up	No	No	Yes	NA	NA	NA
2310003F16Rik	NM_026318	No	Down	No	Yes	Yes	No	No	No
2310009B15Rik	NM_001081226	No	Up	No	No	Yes	NA	NA	NA
2310016M24Rik	NM_183256	No	Down	No	Yes	Yes	No	No	No
2310044H10Rik	NM_197991	No	Up	No	Yes	Yes	No	No	No
2310061I04Rik	NM_001033630	Down	No	No	No	Yes	NA	NA	NA
2410006H16Rik	NR_030738	No	Down	No	No	Yes	NA	NA	NA
2510006D16Rik	NM_029748	Up	No	No	Yes	Yes	No	No	No
2610001J05Rik	NR_024619	No	Down	No	No	Yes	NA	NA	NA
2610017I09Rik	NR_027826	Down	Down	No	No	Yes	NA	NA	NA
2610027L16Rik	NM_026403	No	Down	No	Yes	Yes	No	No	No
2610029G23Rik	NM_026312	No	Down	No	Yes	Yes	No	No	No
2610035D17Rik	NR_015556	Down	No	Up	No	No	NA	NA	NA
2610039C10Rik	NM_025642	No	Down	No	No	No	NA	NA	NA
2700029M09Rik	NM_028299	No	Down	No	No	Yes	NA	NA	NA
2700078K21Rik	NM_028308	No	No	Down	Yes	Yes	No	No	No
2700081O15Rik	NM_175381	No	No	Down	Yes	Yes	No	No	No
2810001G20Rik	NR_033780	Down	No	No	No	No	NA	NA	NA
2810008M24Rik	NM_001048250	No	Down	No	No	Yes	NA	NA	NA
2810428I15Rik	NM_025577	No	Up	No	No	Yes	NA	NA	NA
2900010M23Rik	NM_026063	No	Down	No	Yes	Yes	No	No	No
2900073G15Rik	NM_026064	No	Down	No	Yes	Yes	No	No	No
2900092E17Rik	NM_030240	No	Up	No	Yes	Yes	No	No	No
3110001D03Rik	NM_025849	Down	No	Up	Yes	No	No	No	No
3110003A17Rik	NM_028440	Down	No	No	No	Yes	NA	NA	NA
5031439G07Rik	NM_001033273	Up	No	No	Yes	Yes	No	No	No
6330403K07Rik	NM_134022	No	Down	No	No	No	NA	NA	NA
6330407J23Rik	NM_026138	No	Up	No	Yes	Yes	No	No	No
6720456B07Rik	NM_133937	Down	No	No	No	Yes	NA	NA	NA
8430410K20Rik	NM_145609	Down	Down	No	No	Yes	NA	NA	NA
9130011J15Rik	NM_172396	Up	No	No	No	Yes	NA	NA	NA
9430023L20Rik	NM_026566	No	Down	No	Yes	Yes	No	No	No
A030009H04Rik	NR_027827	Down	No	No	No	Yes	NA	NA	NA
A930024E05Rik	XR_106121	No	Up	No	No	Yes	NA	NA	NA
Abcd3	NM_008991	Down	No	No	Yes	Yes	No	No	No
Abcf1	NM_013854	Down	No	No	No	Yes	NA	NA	NA
Abhd8	NM_022419	Up	No	No	Yes	Yes	No	No	No
Acat2	NM_009338	Up	No	No	No	Yes	NA	NA	NA
Aco2	NM_080633	Down	Down	Up	Yes	Yes	No	No	No
Acot13	NM_025790	Down	No	No	Yes	Yes	No	No	No
Acss1	NM_080575	Up	No	No	Yes	Yes	No	No	No
Actb	NM_007393	Up	Up	Up	No	Yes	NA	NA	NA
Actl6a	NM_019673	Down	No	No	Yes	Yes	Yes	No	No
Actl6b	NM_031404	Up	No	No	Yes	Yes	No	No	No
Actn4	NM_021895	No	Up	No	Yes	Yes	Yes	No	No
Acvr2b	NM_007397	No	Up	No	Yes	No	Yes	No	No
Aes	NM_010347	Up	No	No	No	Yes	NA	NA	NA
Aff4	NM_033565	No	Down	No	Yes	Yes	No	No	No
Agap3	NM_139153	No	Down	No	Yes	Yes	No	No	No
Agfg1	NM_010472	Up	No	No	Yes	Yes	No	No	No
AI314976	NM_207219	No	Down	No	Yes	Yes	No	No	No
Aif1l	NM_145144	Down	Down	No	Yes	Yes	No	No	No
Aimp1	NM_007926	No	No	Up	No	No	NA	NA	NA
Ak2	NM_016895	Down	No	No	Yes	Yes	No	No	No
Akap11	NM_001164503	No	Down	No	No	Yes	NA	NA	NA
Akap8l	NM_017476	Up	No	No	Yes	Yes	No	No	No
Akirin2	NM_001007589	No	Down	No	Yes	Yes	No	No	No
Aldoc	NM_009657	Down	No	No	Yes	Yes	No	No	No
Alkbh5	NM_172943	Down	No	No	Yes	Yes	No	No	No
Ankrd32	NM_134071	No	Down	Down	No	Yes	NA	NA	NA
Ankrd46	NM_175134	Down	No	No	Yes	No	No	No	No
Anp32e	NM_023210	Down	Down	No	Yes	Yes	No	No	No
Ap1m1	NM_007456	No	Down	No	Yes	Yes	Yes	No	No
Ap1s1	NM_007457	No	Down	No	Yes	Yes	Yes	No	No
Ap2a2	NM_007459	No	Up	No	Yes	Yes	Yes	No	No
Ap2m1	NM_009679	Up	No	No	Yes	Yes	Yes	No	No
Ap2s1	NM_198613	Up	Up	No	No	Yes	NA	NA	NA
Ap3b2	NM_021492	No	No	Down	Yes	Yes	Yes	No	No
Ap3s2	NM_009682	Up	No	No	No	Yes	NA	NA	NA
Apba2	NM_007461	Up	No	No	Yes	Yes	Yes	No	No
Apc	NM_007462	Down	No	No	Yes	Yes	Yes	Yes	Yes
Aplp1	NM_007467	Up	No	Down	Yes	Yes	Yes	Yes	No
Apoa1bp	NM_144897	Up	No	Down	No	No	NA	NA	NA
Apoe	NM_009696	No	Up	No	Yes	Yes	Yes	No	No
Aprt	NM_009698	No	Up	Down	No	Yes	NA	NA	NA
Arf3	NM_007478	No	No	Down	Yes	Yes	Yes	No	No
Arf4	NM_007479	No	Down	Up	Yes	Yes	Yes	No	No
Arfip2	NM_029802	No	Up	No	Yes	Yes	No	No	No
Arhgdia	NM_133796	Up	No	No	Yes	No	No	No	No
Arhgef26	NM_001081295	No	Down	No	No	Yes	NA	NA	NA
Arid1a	NM_001080819	No	Up	Down	No	Yes	NA	NA	NA
Arl16	NM_197995	No	Down	No	No	Yes	NA	NA	NA
Arl2	NM_019722	Down	No	No	No	No	NA	NA	NA
Arl2bp	NM_024191	Down	Down	No	Yes	Yes	No	No	No
Arl4c	NM_177305	No	No	Up	Yes	Yes	No	No	No
Arl6ip1	NM_019419	Down	Down	No	Yes	Yes	Yes	No	No
Armc10	NM_026034	Down	No	No	No	Yes	NA	NA	NA
Arpc1a	NM_019767	No	Up	Up	Yes	Yes	No	No	No
Arpc2*	NM_029711	No	Down	Down-TTGCACCTTCTCCAGGT Up-CAGGAGTTCAAAGAAGG	No	Yes	NA	NA	NA
Arpc5	NM_026369	Up	Down	Down	Yes	Yes	No	No	No
Asf1b	NM_024184	Down	Down	No	Yes	Yes	No	No	No
Asnsd1	NM_133728	Down	No	No	No	Yes	NA	NA	NA
Asphd2	NM_028386	No	No	Up	Yes	Yes	Yes	No	No
Atad1	NM_026487	Down	No	No	Yes	Yes	No	No	No
Atp5a1	NM_007505	Down	Down	Up	Yes	No	No	No	No
Atp5b	NM_016774	Down	No	No	Yes	Yes	No	No	No
Atp5d	NM_025313	Down	No	Up	Yes	Yes	No	No	No
Atp5f1	NM_009725	Down	Down	No	Yes	Yes	No	No	No
Atp5g3	NM_175015	Down	No	Up	Yes	Yes	No	No	No
Atp5h	NM_027862	No	Down	No	No	Yes	NA	NA	NA
Atp5j	NM_016755	Down	Down	No	No	No	NA	NA	NA
Atp5j2	NM_020582	No	Up	Down	No	Yes	NA	NA	NA
Atp5k	NM_007507	Up	No	No	No	Yes	NA	NA	NA
Atp6v0b	NM_033617	Up	No	No	Yes	Yes	No	No	No
Atp6v0e	NM_025272	Down	Down	No	Yes	Yes	No	No	No
Atp6v1b2	NM_007509	Down	No	No	Yes	Yes	No	No	No
Atp6v1f	NM_025381	No	Down	No	No	Yes	NA	NA	NA
Atp6v1g1	NM_024173	Down	Down	No	No	Yes	NA	NA	NA
Atpif1	NM_007512	No	Down	Up	Yes	Yes	No	No	No
Atrx	NM_009530	No	Down	No	Yes	Yes	Yes	Yes	Yes
Atxn7l3b	NM_001033474	No	No	Up	No	Yes	NA	NA	NA
Aurka	NM_011497	No	Down	No	No	Yes	NA	NA	NA
Auts2	NM_177047	No	Down	No	No	Yes	NA	NA	NA
Awat2	NM_177746	Down	Down	No	Yes	Yes	No	No	No
Bag5	NM_027404	No	Down	No	No	No	NA	NA	NA
Basp1	NM_027395	Up	Up	Down	Yes	Yes	No	No	No
Baz1b	NM_011714	Down	No	No	Yes	Yes	Yes	No	No
BC031181	NM_001001181	No	Down	No	No	Yes	NA	NA	NA
BC056474	NM_001001493	No	Down	No	Yes	Yes	No	No	No
BC068157	NM_207203	No	Up	No	Yes	Yes	No	No	No
Bcap31	NM_012060	Down	No	No	Yes	Yes	Yes	No	No
Bcas2	NM_026602	Up	No	No	Yes	Yes	Yes	No	No
Bccip	NM_025392	Down	Down	No	No	Yes	NA	NA	NA
Bcl2l12	NM_029410	No	Up	No	Yes	Yes	No	No	No
Bcl7a	NM_029850	Up	No	No	Yes	Yes	No	No	No
Bex1	NM_009052	Down	Down	Up	No	Yes	NA	NA	NA
Bex2	NM_009749	Down	Down	Up	No	Yes	NA	NA	NA
Bex4	NM_212457	Down	Down	Up	No	No	NA	NA	NA
Bloc1s1	NM_015740	Up	No	No	No	Yes	NA	NA	NA
Blvra	NM_026678	No	Down	No	No	Yes	NA	NA	NA
Bnip1	NM_172149	No	Up	No	No	Yes	NA	NA	NA
Bnip2	NM_016787	Down	No	No	Yes	Yes	No	No	No
Bnip3l	NM_009761	No	Down	No	No	Yes	NA	NA	NA
Bok	NM_016778	Down	No	No	No	Yes	NA	NA	NA
Bola1	NM_026975	No	Up	No	Yes	Yes	No	No	No
Bola3	NM_175277	Down	Down	No	Yes	Yes	No	No	No
Bpnt1	NM_011794	No	Up	No	No	Yes	NA	NA	NA
Brd8	NM_030147	Down	No	No	Yes	Yes	Yes	No	No
Brix1	NM_026396	No	Down	No	Yes	Yes	No	No	No
Btg1	NM_007569	No	Down	Up	Yes	Yes	Yes	No	No
Btg2	NM_007570	Down	No	No	Yes	Yes	Yes	Yes	No
Bzw2	NM_025840	No	No	Down	Yes	Yes	Yes	Yes	Yes
C1d	NM_020558	No	Down	No	No	Yes	NA	NA	NA
C1qbp	NM_007573	Down	No	No	Yes	Yes	No	No	No
Cabin1	NM_172549	No	Up	No	Yes	Yes	No	No	No
Cabp1	NM_013879	Up	No	No	Yes	Yes	No	No	No
Cacybp*	NM_009786	Down	Down-ATTGTGAACAATCTTTT Down-TGGGTATGTAGTTTTGA Up-ACGCGAAAACTTGAAAA	Down	Yes	Yes	Yes	No	No
Calm1	NM_009790	Down	Down	Up	No	Yes	NA	NA	NA
Calm3	NM_007590	Up	Down	No	No	Yes	NA	NA	NA
Camta1	NM_001195565	Down	No	No	No	Yes	NA	NA	NA
Cand1	NM_027994	Down	No	No	No	Yes	NA	NA	NA
Cav1	NM_007616	Down	No	No	Yes	Yes	Yes	No	No
Cbx1	NM_007622	Down	Down	No	No	Yes	NA	NA	NA
Ccdc107	NM_001037913	Up	No	No	Yes	Yes	No	No	No
Ccdc12	NM_028312	No	Down	No	Yes	Yes	No	No	No
Ccdc34	NM_026613	Down	No	No	Yes	Yes	No	No	No
Ccdc48	NM_001159697	Up	No	Up	No	Yes	NA	NA	NA
Ccdc86	NM_023731	Up	No	No	No	Yes	NA	NA	NA
Ccnb1	NM_172301	No	Down	No	No	No	NA	NA	NA
Ccnb2	NM_007630	No	Down	No	No	Yes	NA	NA	NA
Ccnd2	NM_009829	Down	No	No	Yes	Yes	Yes	No	No
Ccnh	NM_023243	Down	No	No	Yes	Yes	Yes	No	No
Ccni	NM_017367	Down	No	No	Yes	Yes	No	No	No
CcNo2	NM_009828	Down	No	No	Yes	Yes	Yes	No	No
Cct2	NM_007636	Down	Down	No	No	Yes	NA	NA	NA
Cct3	NM_009836	No	Up	No	Yes	Yes	Yes	No	No
Cct4	NM_009837	Up	Down	No	No	Yes	NA	NA	NA
Cct5	NM_007637	No	Down	No	No	Yes	NA	NA	NA
Cct8	NM_009840	Down	No	No	No	No	NA	NA	NA
Cd164	NM_016898	Down	No	No	No	Yes	NA	NA	NA
Cd320	NM_019421	No	Up	No	Yes	Yes	No	No	No
Cd81	NM_133655	Up	No	No	No	Yes	NA	NA	NA
Cd99	NM_025584	Up	No	No	No	No	NA	NA	NA
Cdc123	NM_133837	No	Down	Up	Yes	Yes	Yes	No	No
Cdc20	NM_023223	No	Up	No	Yes	Yes	Yes	No	No
Cdc26	NM_139291	No	Down	No	No	Yes	NA	NA	NA
Cdc34	NM_177613	No	Up	No	No	Yes	NA	NA	NA
Cdc37	NM_016742	No	Up	No	No	Yes	NA	NA	NA
Cdc40	NM_027879	Down	No	No	No	Yes	NA	NA	NA
Cdc42	NM_009861	No	Down	No	Yes	Yes	Yes	Yes	No
Cdc42se1	NM_172395	No	Down	No	Yes	Yes	No	No	No
Cdca3	NM_013538	Down	Up	No	Yes	Yes	Yes	No	No
Cdca4	NM_028023	No	Down	No	No	Yes	NA	NA	NA
Cdca5	NM_026410	Down	No	No	Yes	Yes	Yes	No	No
Cdh5	NM_009868	No	No	Up	Yes	Yes	No	No	No
Cdk1	NM_007659	Down	Down	No	Yes	Yes	Yes	No	No
Cdk2ap1	NM_013812	Down	No	No	No	Yes	NA	NA	NA
Cdk5r1	NM_009871	No	No	Up	No	Yes	NA	NA	NA
Cdkn2aipnl	NM_029976	No	Down	No	No	Yes	NA	NA	NA
Cebpg	NM_009884	Up	No	No	Yes	Yes	Yes	No	No
Cecr2	NM_001128151	Up	No	No	No	Yes	NA	NA	NA
Cenpa	NM_007681	Down	No	No	No	No	NA	NA	NA
Cenpf	NM_001081363	Down	Down	No	No	Yes	NA	NA	NA
Cenph	NM_021886	Down	No	No	No	Yes	NA	NA	NA
Cenpw	NM_001109747	No	Down	No	No	No	NA	NA	NA
Cep170	NM_001099637	No	Down	No	No	Yes	NA	NA	NA
Cetn2	NM_019405	Down	No	No	Yes	Yes	Yes	No	No
Cetn3	NM_007684	No	Down	No	Yes	Yes	Yes	No	No
Cfl1	NM_007687	Down	Down	Up	No	Yes	NA	NA	NA
Cfl2	NM_007688	No	Down	No	Yes	Yes	No	No	No
Chd7	NM_001081417	No	Up	No	No	Yes	NA	NA	NA
Cherp	NM_138585	No	No	Up	Yes	Yes	Yes	No	No
Chmp5	NM_029814	Down	Down	No	Yes	Yes	Yes	No	No
Ciapin1	NM_134141	No	Down	Up	No	Yes	NA	NA	NA
Cirbp	NM_007705	No	Down	No	Yes	Yes	No	No	No
Cisd1	NM_134007	No	No	Up	No	Yes	NA	NA	NA
Ckb	NM_021273	Down	Up	No	Yes	Yes	Yes	Yes	No
Cks2	NM_025415	Down	Down	Up	No	Yes	NA	NA	NA
Cldnd1	NM_171826	Down	Down	No	Yes	Yes	No	No	No
Clic1	NM_033444	No	Up	No	No	Yes	NA	NA	NA
Clk4	NM_007714	No	No	Down	Yes	Yes	Yes	No	No
Clns1a	NM_023671	No	Down	No	Yes	Yes	No	No	No
Clptm1	NM_019649	Up	Up	No	Yes	Yes	No	No	No
Clptm1l	NM_146047	Up	No	No	No	Yes	NA	NA	NA
Clu	NM_013492	No	Up	No	Yes	No	Yes	Yes	No
Cnih	NM_009919	No	Down	No	Yes	Yes	No	No	No
Cnih4	NM_030131	No	Down	No	Yes	Yes	No	No	No
Cnn3	NM_028044	No	Down	Up	Yes	Yes	No	No	No
Cnot6	NM_212484	Down	No	No	Yes	Yes	No	No	No
Cnrip1	NM_029861	No	Down	No	Yes	Yes	No	No	No
Cntn2	NM_177129	Up	Up	No	Yes	Yes	Yes	Yes	Yes
Col4a1	NM_009931	Up	No	No	Yes	Yes	No	No	No
Commd2	NM_175095	No	Down	No	Yes	No	No	No	No
Commd3	NM_147778	No	Down	No	Yes	Yes	No	No	No
Commd9	NM_029635	Up	No	No	No	Yes	NA	NA	NA
Cope	NM_021538	Up	No	No	Yes	No	Yes	No	No
Copz1	NM_019817	No	No	Up	Yes	Yes	Yes	No	No
Copz2	NM_019877	No	No	Up	Yes	Yes	Yes	No	No
Coq2	NM_027978	Down	No	No	Yes	Yes	No	No	No
Coro2b	NM_175484	No	Down	No	Yes	Yes	No	No	No
Cox17	NM_001017429	No	Down	Up	No	Yes	NA	NA	NA
Cox4i1	NM_009941	Down	No	Up	No	No	NA	NA	NA
Cox4nb	NM_010926	No	Up	No	Yes	Yes	No	No	No
Cox5a	NM_007747	Down	Down	Up	Yes	Yes	No	No	No
Cox6a1	NM_007748	No	No	Down	No	Yes	NA	NA	NA
Cox6c	NM_053071	No	Down	Up	No	Yes	NA	NA	NA
Cox7b	NM_025379	Down	Down	Up	Yes	Yes	No	No	No
Cox8a	NM_007750	No	Up	No	No	No	NA	NA	NA
Cpe	NM_013494	No	Down	No	Yes	Yes	Yes	No	No
Crip2	NM_024223	No	Down	No	No	Yes	NA	NA	NA
Csdc2	NM_145473	Up	Down	No	Yes	Yes	Yes	No	No
Csnk1a1	NM_146087	No	Down	No	No	Yes	NA	NA	NA
Csnk1e	NM_013767	Down	Up	No	Yes	Yes	Yes	No	No
Csnk2a1*	NM_007788	Down-TGGTGGAATGGGGGAAT Up-CCATCCAGTGAGGAGCC	No	No	No	Yes	NA	NA	NA
Cspp1	NM_026493	No	Down	No	No	Yes	NA	NA	NA
Cst3	NM_009976	No	Down	Up	Yes	No	No	No	No
Cstb	NM_007793	Up	No	No	No	Yes	NA	NA	NA
Cstf1	NM_024199	Down	No	No	Yes	Yes	Yes	No	No
Ctcf	NM_181322	Down	Up	No	Yes	Yes	Yes	No	No
Ctnnbl1	NM_025680	Up	No	No	Yes	Yes	No	No	No
Ctsd	NM_009983	No	Up	Up	Yes	Yes	Yes	No	No
Ctsl	NM_009984	No	No	Up	Yes	Yes	Yes	No	No
Ctsz	NM_022325	No	No	Up	Yes	Yes	Yes	No	No
Cttn	NM_007803	No	Down	No	Yes	Yes	No	No	No
Ctxn1	NM_183315	Up	No	No	Yes	Yes	No	No	No
Cul1	NM_012042	Up	No	No	Yes	Yes	Yes	No	No
Cux1	NM_198602	Down	No	No	Yes	Yes	Yes	Yes	Yes
Cwc15	NM_023153	Down	Down	No	No	Yes	NA	NA	NA
Cxxc1	NM_028868	No	Up	No	Yes	Yes	No	No	No
Cyb5	NM_025797	No	Down	Up	Yes	Yes	No	No	No
Cyb5b	NM_025558	Up	No	No	Yes	No	No	No	No
Cyb5r3	NM_029787	Up	No	No	Yes	Yes	No	No	No
Cyc1	NM_025567	Up	No	No	No	Yes	NA	NA	NA
Cycs	NM_007808	Down	Down	Up	No	Yes	NA	NA	NA
D030056L22Rik	NM_177640	Down	No	No	No	Yes	NA	NA	NA
D10Wsu52e	NM_145422	Down	No	No	Yes	Yes	No	No	No
D2Ertd750e	NM_026412	Down	No	No	Yes	Yes	No	No	No
D8Ertd738e	NM_001007571	No	Up	Down	Yes	Yes	No	No	No
D930015E06Rik	NM_172681	Up	No	No	Yes	Yes	No	No	No
Dazap2	NM_011873	Down	Down	No	Yes	Yes	No	No	No
Dchs1	NM_001162943	Up	Up	Down	No	Yes	NA	NA	NA
Dcps	NM_027030	No	Down	No	Yes	Yes	Yes	No	No
Dct	NM_010024	No	Up	No	Yes	Yes	No	No	No
Dctpp1	NM_023203	Down	No	No	Yes	Yes	No	No	No
Ddah1	NM_026993	Down	No	Down	Yes	Yes	Yes	No	No
Ddb1	NM_015735	No	Up	No	Yes	Yes	Yes	No	No
Ddit3	NM_007837	Down	No	No	Yes	Yes	Yes	No	No
Ddx1	NM_134040	No	Down	No	Yes	No	No	No	No
Ddx18	NM_025860	Down	No	No	Yes	Yes	No	No	No
Ddx27	NM_153065	No	Down	No	No	Yes	NA	NA	NA
Ddx39b	NM_019693	No	Up	Down	Yes	Yes	Yes	No	No
Ddx3x	NM_010028	Down	Down	No	Yes	Yes	No	No	No
Ddx46	NM_145975	No	Up	No	Yes	Yes	Yes	No	No
Ddx47	NM_026360	No	No	Down	Yes	Yes	No	No	No
Ddx5*	NM_007840	Down-GCCTTCCAATAAAAGAT Up-TGTGTTGTGTCCAGCCT	No	No	No	Yes	NA	NA	NA
Deb1	NM_026794	No	Down	No	No	No	NA	NA	NA
Defb11	NM_139221	No	No	Up	No	No	NA	NA	NA
Dek*	NM_025900	Down	Down	Down-TCGGCGGCGGCGGCCCC Up-GACTGCCCCTTAAATTT	Yes	Yes	No	No	No
Dhps	NM_001039514	No	Up	No	No	Yes	NA	NA	NA
Dhrs4	NM_001037938	Up	No	No	No	Yes	NA	NA	NA
Dhx38	NM_178380	Down	No	No	Yes	Yes	No	No	No
Diablo	NM_023232	Up	No	No	Yes	Yes	No	No	No
Dlg1	NM_007862	Up	No	No	Yes	Yes	No	No	No
Dlst	NM_030225	No	No	Up	Yes	Yes	No	No	No
Dner	NM_152915	Up	No	No	Yes	Yes	Yes	Yes	Yes
Dnm2	NM_001039520	No	No	Up	Yes	Yes	No	No	No
DNojb1	NM_018808	No	Up	Down	No	Yes	NA	NA	NA
DNojc7	NM_019795	No	Down	No	Yes	Yes	No	No	No
DNojc9	NM_134081	No	Down	No	No	Yes	NA	NA	NA
Dohh	NM_133964	Down	Down	No	No	Yes	NA	NA	NA
Dpcd	NM_172639	No	No	Up	Yes	Yes	No	No	No
Dpm1	NM_010072	Up	No	No	Yes	Yes	Yes	No	No
Dpm3	NM_026767	Up	No	No	No	Yes	NA	NA	NA
Dpysl2	NM_009955	Up	No	No	Yes	Yes	Yes	Yes	Yes
Dpysl4	NM_011993	Down	No	No	Yes	Yes	No	No	No
Dpysl5	NM_023047	Up	No	No	Yes	Yes	Yes	Yes	No
Dstn	NM_019771	No	No	Up	Yes	Yes	No	No	No
Dus3l	NM_144858	No	Up	No	No	Yes	NA	NA	NA
Dusp14	NM_019819	Up	No	No	Yes	Yes	Yes	No	No
Dync1li2	NM_001013380	Down	No	No	Yes	Yes	No	No	No
E130309D02Rik	NM_172726	Down	No	No	Yes	Yes	No	No	No
Eapp	NM_025456	No	Down	No	No	Yes	NA	NA	NA
Ech1	NM_016772	No	No	Up	Yes	Yes	No	No	No
Echs1	NM_053119	No	Up	No	No	Yes	NA	NA	NA
Edem2	NM_145537	Up	No	No	Yes	Yes	No	No	No
Edf1	NM_021519	No	No	Up	No	Yes	NA	NA	NA
Eef1a1	NM_010106	No	Up	No	No	Yes	NA	NA	NA
Eef1b2	NM_018796	Down	No	Up	No	Yes	NA	NA	NA
Eef1g	NM_026007	Down	Up	No	No	Yes	NA	NA	NA
Eef2	NM_007907	Up	Up	Down	No	Yes	NA	NA	NA
Eef2k	NM_007908	No	No	Up	Yes	Yes	Yes	No	No
Efnb1	NM_010110	Down	No	No	Yes	Yes	Yes	Yes	No
Efnb2	NM_010111	No	Up	No	Yes	Yes	Yes	Yes	Yes
Eif1a	NM_010120	No	Down	No	No	Yes	NA	NA	NA
Eif1ad	NM_027236	Down	No	No	Yes	Yes	Yes	No	No
Eif1ax	NM_025437	No	Down	No	No	Yes	NA	NA	NA
Eif1b	NM_026892	Down	No	Up	No	Yes	NA	NA	NA
Eif2c2	NM_153178	Down	No	No	Yes	Yes	Yes	No	No
Eif2s1	NM_026114	No	Down	No	Yes	Yes	Yes	No	No
Eif2s3x	NM_012010	Down	No	No	No	Yes	NA	NA	NA
Eif3a	NM_010123	No	Down	No	Yes	Yes	Yes	No	No
Eif3b	NM_133916	Up	Up	No	Yes	Yes	Yes	No	No
Eif3c	NM_146200	No	Down	No	No	Yes	NA	NA	NA
Eif3i	NM_018799	No	Up	Down	No	Yes	NA	NA	NA
Eif3k	NM_028659	Down	Up	No	No	Yes	NA	NA	NA
Eif3m	NM_145380	No	No	Down	Yes	Yes	Yes	No	No
Eif4a3	NM_138669	Down	Down	No	No	No	NA	NA	NA
Eif4b	NM_145625	Up	No	No	Yes	Yes	Yes	No	No
Eif4g3	NM_172703	No	Down	No	Yes	Yes	Yes	No	No
Elavl3	NM_010487	Up	No	Up	Yes	Yes	Yes	Yes	Yes
Elf2	NM_023502	No	No	Down	Yes	Yes	No	No	No
Elof1	NM_170777	Down	No	No	No	Yes	NA	NA	NA
Emg1	NM_013536	No	Down	No	Yes	Yes	Yes	No	No
Enc1	NM_007930	No	No	Up	Yes	Yes	Yes	No	No
Enpp2	NM_015744	No	No	Up	Yes	Yes	No	No	No
Ensa	NM_001026212	No	Down	No	No	Yes	NA	NA	NA
Eny2	NM_175009	No	Down	No	Yes	Yes	No	No	No
Epha4	NM_007936	Down	Down	No	Yes	Yes	Yes	Yes	Yes
Ephb2	NM_010142	Up	No	No	Yes	Yes	Yes	Yes	No
Epm2aip1	NM_175266	No	Down	No	No	Yes	NA	NA	NA
Ergic1	NM_026170	No	No	Up	Yes	Yes	Yes	No	No
Ergic3	NM_025516	Up	Up	No	No	Yes	NA	NA	NA
Eri3	NM_080469	No	No	Up	Yes	Yes	No	No	No
Erp29	NM_026129	No	Up	No	No	Yes	NA	NA	NA
Esco2	NM_028039	Down	No	No	No	Yes	NA	NA	NA
Esd	NM_016903	Down	Down	No	No	Yes	NA	NA	NA
Esf1	NM_001081090	Down	No	No	No	Yes	NA	NA	NA
Etfa	NM_145615	No	No	Up	Yes	Yes	No	No	No
Ewsr1	NM_007968	No	Down	Up	No	Yes	NA	NA	NA
Exoc5	NM_207214	Down	No	No	Yes	Yes	Yes	No	No
Exosc4	NM_175399	Up	Up	No	No	No	NA	NA	NA
Fabp7	NM_021272	No	Down	Up	Yes	Yes	Yes	Yes	No
Fads1	NM_146094	No	Down	No	Yes	Yes	No	No	No
Faf1	NM_007983	No	Up	No	Yes	Yes	Yes	No	No
Fam108a	NM_145421	Down	No	No	No	No	NA	NA	NA
Fam123b	NM_175179	Down	No	No	No	Yes	NA	NA	NA
Fam125a	NM_028617	Up	No	No	No	Yes	NA	NA	NA
Fam126a	NM_053090	No	Up	No	Yes	Yes	No	No	No
Fam134a	NM_170755	Up	No	No	Yes	Yes	No	No	No
Fam136a	NM_025591	No	Down	No	No	Yes	NA	NA	NA
Fam165b	NM_138743	No	No	Down	No	Yes	NA	NA	NA
Fam168a	NM_178764	Down	No	Down	Yes	Yes	No	No	No
Fam195b	NM_001033231	No	Up	Down	No	Yes	NA	NA	NA
Fam36a	NM_025511	No	Down	No	No	Yes	NA	NA	NA
Fam58b	NM_197989	Down	Up	No	No	Yes	NA	NA	NA
Fam82a2	NM_001033136	Down	No	No	Yes	Yes	No	No	No
Fam92a	NM_026558	No	Down	No	No	Yes	NA	NA	NA
Fam96a	NM_026635	Down	No	Up	Yes	Yes	No	No	No
Fam98b	NM_026620	No	Down	No	Yes	Yes	No	No	No
Fastk	NM_023229	No	Up	No	Yes	Yes	No	No	No
Fbxl5	NM_001159963	No	Down	No	No	Yes	NA	NA	NA
Fbxo11	NM_001081034	No	Down	No	No	Yes	NA	NA	NA
Fbxo21	NM_145564	No	Up	No	Yes	Yes	Yes	No	No
Fbxo33	NM_001033156	Down	No	No	Yes	Yes	Yes	No	No
Fbxo36	NM_025386	No	No	Up	Yes	Yes	Yes	No	No
Fbxo5	NM_025995	Down	No	No	Yes	Yes	Yes	No	No
Fdft1	NM_010191	Up	No	Up	No	Yes	NA	NA	NA
Fdps	NM_134469	No	Down	No	No	Yes	NA	NA	NA
Fdx1	NM_007996	No	Down	No	No	Yes	NA	NA	NA
Fen1	NM_007999	No	Down	No	Yes	Yes	No	No	No
Fezf2	NM_080433	No	Up	No	Yes	Yes	Yes	Yes	Yes
Fhod3	NM_175276	Down	No	No	Yes	Yes	No	No	No
Fkbp1a	NM_008019	No	Down	No	No	Yes	NA	NA	NA
FlNo	NM_010227	No	Down	Down	No	Yes	NA	NA	NA
Flywch1	NM_153791	No	Up	No	No	Yes	NA	NA	NA
Fnbp4	NM_018828	No	Down	No	Yes	Yes	No	No	No
Folr1	NM_008034	No	Up	No	Yes	Yes	Yes	No	No
Foxr1	NM_001033469	Up	No	No	No	Yes	NA	NA	NA
Frg1	NM_013522	Up	No	No	No	Yes	NA	NA	NA
Fstl1	NM_008047	Down	Up	No	Yes	Yes	No	No	No
Fth1	NM_010239	No	Up	Up	No	Yes	NA	NA	NA
Ftl1	NM_010240	Up	No	No	No	Yes	NA	NA	NA
Fut9	NM_010243	Down	No	No	Yes	No	Yes	No	No
Fxc1	NM_019502	No	Up	No	Yes	Yes	Yes	No	No
Fxr2	NM_011814	No	No	Up	Yes	Yes	No	No	No
Fxyd6	NM_022004	Up	Up	Down	No	Yes	NA	NA	NA
G3bp1	NM_013716	No	Down	No	Yes	Yes	No	No	No
Gabpb1	NM_207669	Up	No	No	Yes	Yes	No	No	No
Gadd45g	NM_011817	Up	Up	No	No	Yes	NA	NA	NA
Gak	NM_153569	No	Up	Down	No	Yes	NA	NA	NA
Galk1	NM_016905	Down	No	No	Yes	Yes	No	No	No
Gap43	NM_008083	No	Down	No	Yes	Yes	Yes	Yes	Yes
Gas5	NR_002840	No	Down	No	No	Yes	NA	NA	NA
Gatsl2	NM_030719	No	Up	No	No	Yes	NA	NA	NA
Ggnbp2	NM_153144	Down	No	No	Yes	Yes	No	No	No
Gins2	NM_178856	No	Down	No	No	Yes	NA	NA	NA
Glcci1	NM_133236	No	No	Up	Yes	Yes	No	No	No
Glrx3	NM_023140	No	Down	No	No	Yes	NA	NA	NA
Gltp	NM_019821	No	No	Down	No	Yes	NA	NA	NA
Gltscr2	NM_133831	Up	No	No	Yes	Yes	No	No	No
Gm10493	XM_003085146	No	No	Down	No	No	NA	NA	NA
Gm1673	NM_001033458	Up	Up	No	No	Yes	NA	NA	NA
Gm3724	XM_001478223	No	Down	No	No	Yes	NA	NA	NA
Gm561	NM_001033297	No	Down	No	No	No	NA	NA	NA
Gm5617	NM_001004191	Up	No	No	No	Yes	NA	NA	NA
Gmnn	NM_020567	Down	No	No	Yes	Yes	No	No	No
Gnb2l1	NM_008143	Down	Up	Down	No	No	NA	NA	NA
Gng10	NM_025277	Down	No	No	No	Yes	NA	NA	NA
Gng11	NM_025331	No	No	Up	Yes	Yes	No	No	No
Gng3	NM_010316	Up	No	No	Yes	Yes	No	No	No
GNo11	NM_010301	Down	No	No	Yes	Yes	Yes	No	No
GNoi2	NM_008138	Down	Down	No	Yes	Yes	Yes	No	No
Golga4	NM_018748	No	Down	No	Yes	Yes	No	No	No
Gpc1	NM_016696	Up	No	No	Yes	No	No	No	No
Gpi1	NM_008155	Down	No	No	No	Yes	NA	NA	NA
Gpm6a	NM_153581	Up	No	No	Yes	Yes	No	No	No
Gpn1	NM_133756	No	Down	No	Yes	Yes	No	No	No
Grcc10	NM_013535	No	No	Up	Yes	Yes	No	No	No
Grhpr	NM_080289	No	Up	No	No	Yes	NA	NA	NA
Grik5	NM_008168	Up	No	No	Yes	Yes	No	No	No
Gripap1	NM_207670	No	Down	No	Yes	Yes	No	No	No
Gsk3b	NM_019827	Down	No	No	Yes	Yes	Yes	No	No
Gstm5	NM_010360	Down	Up	No	Yes	Yes	No	No	No
Gsto1	NM_010362	Down	No	No	No	Yes	NA	NA	NA
Gtf2a2	NM_001039519	No	No	Up	Yes	Yes	Yes	No	No
Gtf3a	NM_025652	Up	No	Down	Yes	Yes	No	No	No
Gtpbp4	NM_027000	Up	Down	No	Yes	Yes	Yes	No	No
Gtpbp6	NM_145147	Up	Up	No	No	Yes	NA	NA	NA
Gys1	NM_030678	No	Up	No	No	Yes	NA	NA	NA
H2afj	NM_177688	Up	No	No	No	No	NA	NA	NA
H2afv	NM_029938	Down	Down	No	No	Yes	NA	NA	NA
H2afy2	NM_207000	No	Down	No	Yes	Yes	No	No	No
H2-Ke6	NM_013543	No	No	Up	Yes	Yes	No	No	No
H3f3a	NM_008210	Down	No	No	No	Yes	NA	NA	NA
H3f3b	NM_008211	No	Down	No	No	Yes	NA	NA	NA
H47	NM_024439	No	No	Down	Yes	Yes	Yes	No	No
Hat1	NM_026115	Down	No	No	Yes	Yes	Yes	No	No
Hax1	NM_011826	Down	No	Down	Yes	Yes	No	No	No
Hba-a2	NM_001083955	Down	No	No	No	No	NA	NA	NA
Hbxip	NM_026774	Down	Down	Up	No	Yes	NA	NA	NA
Hcfc1r1	NM_181821	No	Up	No	Yes	Yes	No	No	No
Hdac2	NM_008229	Down	Down	No	Yes	Yes	Yes	Yes	No
Hdgf	NM_008231	No	Down	No	No	Yes	NA	NA	NA
Hdlbp	NM_133808	Down	No	No	Yes	Yes	No	No	No
Heatr7a	NM_175457	Up	No	No	No	Yes	NA	NA	NA
Hells	NM_008234	Down	No	No	Yes	Yes	Yes	No	No
Herpud1	NM_022331	No	Down	No	Yes	Yes	No	No	No
Hes5	NM_010419	Down	No	Down	Yes	Yes	Yes	Yes	Yes
Hes6	NM_019479	Up	No	No	Yes	Yes	Yes	Yes	Yes
Hint1	NM_008248	No	Up	No	No	Yes	NA	NA	NA
Hist1h1e	NM_015787	Up	Up	No	Yes	Yes	No	No	No
Hist1h2ab	NM_175660	No	Up	No	No	Yes	NA	NA	NA
Hist1h2ao	NM_001177544	Up	Up	Down	No	Yes	NA	NA	NA
Hist1h4d	NM_175654	No	Up	No	No	Yes	NA	NA	NA
Hist3h2ba	NM_030082	Up	Up	No	No	Yes	NA	NA	NA
Hmgb1	NM_010439	Down	Down	Up	Yes	Yes	Yes	No	No
Hmgb2	NM_008252	Down	Down	Down	No	No	NA	NA	NA
Hmgb3	NM_008253	Down	Down	No	No	Yes	NA	NA	NA
Hmgn1	NM_008251	Down	Down	Up	No	Yes	NA	NA	NA
Hmgn5	NM_016710	Down	No	No	Yes	Yes	No	No	No
Hn1	NM_008258	Down	Down	Up	Yes	Yes	No	No	No
Hnrnpa0	NM_029872	No	Down	No	No	Yes	NA	NA	NA
Hnrnpa2b1	NM_016806	No	Down	No	Yes	Yes	Yes	No	No
Hnrnph1	NM_021510	No	Down	No	Yes	Yes	Yes	No	No
Hnrnph3	NM_001079824	Up	No	No	No	Yes	NA	NA	NA
Hnrnpl	NM_177301	Up	Down	No	Yes	Yes	Yes	No	No
Hnrnpr	NM_028871	Down	Down	Up	Yes	Yes	No	No	No
Hnrnpu	NM_016805	Down	No	No	Yes	Yes	No	No	No
Hnrpdl	NM_016690	Up	Down	No	Yes	Yes	Yes	No	No
Hnrpll	NM_144802	Down	No	No	Yes	Yes	Yes	No	No
Hsbp1	NM_024219	No	Up	No	No	Yes	NA	NA	NA
Hsd17b10	NM_016763	Up	No	No	Yes	Yes	Yes	No	No
Hsp90aa1*	NM_010480	Down	Down-GCTTAGAAGTAATTTAT Up-GAGGCTTTGCAGGCTGG	Up	No	Yes	NA	NA	NA
Hsp90ab1*	NM_008302	Down	Down-TCTACAAGAATCTTCTA Up-GTGAGCCCATTGGCCGG	Up	No	Yes	NA	NA	NA
Hsp90b1	NM_011631	No	Down	Up	No	Yes	NA	NA	NA
Hspa9	NM_010481	No	No	Down	Yes	Yes	Yes	No	No
Hspd1	NM_010477	Down	No	Up	No	Yes	NA	NA	NA
Hspe1	NM_008303	Down	Down	No	No	Yes	NA	NA	NA
Id1	NM_010495	No	No	Down	Yes	Yes	No	No	No
Id2	NM_010496	No	Up	Up	Yes	Yes	No	No	No
Id3	NM_008321	No	Down	Up	Yes	Yes	Yes	Yes	Yes
Ide	NM_031156	No	No	Down	Yes	Yes	Yes	No	No
Idh2	NM_173011	Down	No	No	Yes	Yes	No	No	No
Ier3ip1	NM_025409	No	Down	No	Yes	Yes	No	No	No
Ier5	NM_010500	No	Up	No	Yes	Yes	No	No	No
Ifngr2	NM_008338	Up	No	No	No	No	NA	NA	NA
Ift27	NM_025931	Down	No	Up	Yes	Yes	No	No	No
Igfbp4	NM_010517	Up	No	No	Yes	Yes	No	No	No
Igfbpl1	NM_018741	Down	No	No	Yes	Yes	No	No	No
Igsf8	NM_080419	No	No	Down	Yes	Yes	No	No	No
Ik	NM_011879	No	Down	No	Yes	Yes	No	No	No
Ikbkap	NM_026079	Up	No	No	Yes	Yes	No	No	No
Il17rd	NM_134437	No	No	Up	Yes	Yes	No	No	No
Ilkap	NM_023343	No	Down	No	No	Yes	NA	NA	NA
Ilvbl	NM_173751	Down	No	No	Yes	Yes	No	No	No
Immp1l	NM_028260	No	Down	No	No	Yes	NA	NA	NA
Immt	NM_029673	No	Down	No	Yes	Yes	No	No	No
Incenp	NM_016692	Down	No	Up	Yes	Yes	Yes	No	No
Ing1	NM_011919	Down	No	No	Yes	Yes	No	No	No
Insig1	NM_153526	Up	No	No	Yes	Yes	No	No	No
Ints12	NM_027927	No	No	Up	Yes	Yes	Yes	No	No
Ints9	NM_153414	Down	No	No	Yes	Yes	No	No	No
Itgb3bp	NM_026348	No	Down	No	Yes	Yes	No	No	No
Itm2a	NM_008409	No	Down	No	Yes	Yes	No	No	No
Itm2b	NM_008410	Down	Down	Up	Yes	Yes	No	No	No
Jun	NM_010591	Down	No	No	Yes	Yes	Yes	No	No
Jund	NM_010592	No	Up	No	No	Yes	NA	NA	NA
Katnb1	NM_028805	No	Up	No	Yes	Yes	Yes	No	No
Kcne1l	NM_021487	No	Down	No	Yes	Yes	No	No	No
Kcne2	NM_134110	No	No	Up	Yes	Yes	No	No	No
Kctd13	NM_172747	Up	No	No	Yes	Yes	No	No	No
Kif3c	NM_008445	Up	No	No	Yes	Yes	No	No	No
Kif5b	NM_008448	No	Down	No	Yes	Yes	Yes	No	No
Kif5c	NM_008449	Down	No	No	Yes	Yes	Yes	Yes	Yes
Klc1	NM_008450	Up	No	No	Yes	Yes	Yes	No	No
Klf13	NM_021366	No	Up	No	Yes	Yes	Yes	No	No
Klhdc10	NM_029742	No	No	Down	Yes	Yes	No	No	No
Krt18	NM_010664	No	No	Up	No	Yes	NA	NA	NA
Krtcap2	NM_025327	No	Down	No	Yes	Yes	Yes	No	No
Lace1	NM_145743	No	Up	No	Yes	Yes	No	No	No
Laptm4a	NM_008640	No	Down	Up	Yes	Yes	No	No	No
Lars	NM_134137	No	Down	No	No	Yes	NA	NA	NA
Lgals1	NM_008495	No	Up	No	Yes	Yes	No	No	No
Lhfpl4	NM_177763	No	Up	No	Yes	Yes	No	No	No
Lhx2	NM_010710	Up	Up	No	Yes	Yes	Yes	Yes	Yes
Lin52	NM_173756	No	Down	No	No	Yes	NA	NA	NA
Lman2	NM_025828	No	Up	No	Yes	Yes	Yes	No	No
Lmo1	NM_057173	Up	No	No	Yes	Yes	No	No	No
Loxl1	NM_010729	No	No	Down	Yes	Yes	No	No	No
Lrfn3	NM_175478	Up	Up	No	Yes	Yes	No	No	No
Lrrc16b	NM_001024645	Up	No	No	Yes	Yes	No	No	No
Lrrc40	NM_024194	Down	No	No	No	Yes	NA	NA	NA
Lrrc41	NM_153521	No	Down	Up	Yes	Yes	Yes	No	No
Lrrn1	NM_008516	Down	No	No	Yes	Yes	No	No	No
Lsm12	NM_172947	Down	No	No	No	Yes	NA	NA	NA
Lsmd1	NM_030083	Down	No	No	Yes	Yes	No	No	No
Luc7l3	NM_026313	No	No	Up	Yes	Yes	Yes	No	No
Lypla2	NM_011942	Down	No	No	Yes	Yes	No	No	No
Mad2l1	NM_019499	Down	Down	No	No	No	NA	NA	NA
Maged1	NM_019791	Down	Down	Up	Yes	Yes	No	No	No
Malat1	NR_002847	No	Down	Up	No	No	NA	NA	NA
Map1lc3b	NM_026160	No	Down	Up	No	Yes	NA	NA	NA
Map2k2	NM_023138	Down	No	No	No	Yes	NA	NA	NA
Map2k6	NM_011943	No	Down	No	Yes	Yes	Yes	No	No
Map4k4	NM_008696	Up	No	No	Yes	Yes	Yes	No	No
Mapk1ip1l	NM_178684	Down	No	No	No	Yes	NA	NA	NA
Mapre1	NM_007896	Down	No	No	Yes	Yes	Yes	No	No
Mapre3	NM_133350	Up	No	No	Yes	Yes	Yes	No	No
Marcks	NM_008538	Up	No	No	Yes	Yes	No	No	No
Marcksl1	NM_010807	No	Down	No	Yes	Yes	No	No	No
Mat2a	NM_145569	Up	No	No	Yes	Yes	No	No	No
Matr3	NM_010771	Down	Down	No	Yes	Yes	No	No	No
Mbd3	NM_013595	Up	Up	Down	No	Yes	NA	NA	NA
Mcm3ap	NM_019434	Down	No	No	Yes	Yes	No	No	No
Mcm7	NM_008568	Down	Down	No	Yes	Yes	No	No	No
Mcmbp	NM_145955	No	Up	No	Yes	Yes	No	No	No
Mdh1	NM_008618	Down	Down	Up	Yes	Yes	No	No	No
Mdh2	NM_008617	No	Down	No	No	Yes	NA	NA	NA
Mea1	NM_010787	No	Down	No	Yes	Yes	No	No	No
Med13l	NM_172424	Up	No	No	Yes	Yes	Yes	No	No
Med25	NM_029365	No	Up	No	Yes	Yes	No	No	No
Med28	NM_025895	Up	Down	No	No	Yes	NA	NA	NA
Mest	NM_008590	Down	No	No	Yes	Yes	No	No	No
Metap1	NM_175224	No	No	Up	Yes	Yes	Yes	No	No
Metap2	NM_019648	No	Down	No	Yes	No	Yes	No	No
Mettl10	NM_028095	No	Down	No	Yes	Yes	No	No	No
Mettl3	NM_019721	No	Down	No	No	Yes	NA	NA	NA
Mettl9	NM_021554	No	Down	No	Yes	Yes	No	No	No
Mex3b	NM_175366	No	No	Up	No	Yes	NA	NA	NA
Mfng	NM_008595	Down	No	No	No	Yes	NA	NA	NA
Mgst3	NM_025569	Up	No	No	Yes	Yes	No	No	No
Mia1	NM_019394	No	No	Up	No	Yes	NA	NA	NA
Mier2	NM_027422	Up	No	No	Yes	Yes	No	No	No
Mis18bp1	NM_172578	Down	No	No	No	Yes	NA	NA	NA
Mkrn2	NM_023290	Up	No	No	No	Yes	NA	NA	NA
Mlc1	NM_133241	No	No	Down	No	Yes	NA	NA	NA
Mllt1	NM_022328	Up	No	No	Yes	Yes	No	No	No
Mllt11	NM_019914	No	Down	No	No	Yes	NA	NA	NA
Mllt4	NM_010806	Up	No	No	No	Yes	NA	NA	NA
Mmadhc	NM_133839	No	Down	No	Yes	Yes	No	No	No
Mmd	NM_026178	Up	No	No	Yes	Yes	No	No	No
Mmd2	NM_175217	No	No	Down	Yes	Yes	No	No	No
Mmp14	NM_008608	No	Up	No	Yes	Yes	Yes	Yes	No
MNot1	NM_008612	Down	No	Up	Yes	Yes	Yes	Yes	No
Mphosph8	NM_023773	No	Down	No	No	Yes	NA	NA	NA
Mrpl13	NM_026759	Down	Down	Up	Yes	Yes	Yes	No	No
Mrpl17	NM_025301	Up	No	Up	No	Yes	NA	NA	NA
Mrpl18	NM_026310	No	Down	No	Yes	Yes	No	No	No
Mrpl23	NM_011288	No	Up	No	No	Yes	NA	NA	NA
Mrpl24	NM_026591	No	No	Down	Yes	Yes	Yes	No	No
Mrpl28	NM_024227	No	Down	No	Yes	Yes	No	No	No
Mrpl30	NM_027098	Up	No	No	Yes	Yes	Yes	No	No
Mrpl32	NM_029271	Down	No	No	No	Yes	NA	NA	NA
Mrpl33	NM_025796	Down	Down	Up	No	Yes	NA	NA	NA
Mrpl37	NM_025500	No	Up	No	Yes	Yes	No	No	No
Mrpl39	NM_017404	No	Down	No	No	Yes	NA	NA	NA
Mrpl40	NM_010922	Down	Down	No	Yes	Yes	No	No	No
Mrpl41	NM_001031808	Down	No	No	Yes	No	Yes	No	No
Mrpl42	NM_026065	Down	Down	Up	No	No	NA	NA	NA
Mrpl46	NM_023331	No	Down	No	Yes	Yes	No	No	No
Mrpl51	NM_025595	Down	Down	No	Yes	Yes	Yes	No	No
Mrpl52	NM_026851	Down	No	No	Yes	Yes	Yes	No	No
Mrpl53	NM_026744	No	Down	No	No	Yes	NA	NA	NA
Mrps12	NM_011885	No	No	Up	Yes	Yes	Yes	No	No
Mrps15	NM_025544	No	Up	No	Yes	Yes	Yes	No	No
Mrps18a	NM_026768	Up	No	No	Yes	Yes	Yes	No	No
Mrps18c	NM_026826	No	Down	No	Yes	Yes	Yes	No	No
Mrps23	NM_024174	No	No	Up	Yes	No	No	No	No
Mrps5	NM_029963	No	Up	No	No	Yes	NA	NA	NA
Msl1	NM_028722	Down	No	No	Yes	Yes	No	No	No
Msn	NM_010833	Down	No	No	Yes	Yes	No	No	No
Msx1	NM_010835	No	No	Up	Yes	Yes	Yes	Yes	Yes
Mt2	NM_008630	Down	No	Up	Yes	No	No	No	No
Mtap1b	NM_008634	Up	Up	No	Yes	Yes	Yes	Yes	Yes
Mtch1	NM_019880	No	Up	No	Yes	Yes	No	No	No
Mtch2	NM_019758	Down	No	No	Yes	Yes	No	No	No
Mthfd1	NM_138745	Down	No	No	Yes	Yes	No	No	No
Mtpn	NM_008098	No	Down	No	Yes	Yes	Yes	Yes	Yes
Mtx2	NM_016804	Down	Down	No	Yes	Yes	Yes	No	No
Mycl1	NM_008506	No	Up	No	No	Yes	NA	NA	NA
Mycn	NM_008709	Down	No	No	No	Yes	NA	NA	NA
Myh10	NM_175260	No	No	Up	Yes	Yes	Yes	Yes	Yes
Myl12b	NM_023402	Down	Down	No	Yes	Yes	No	No	No
Myo18a	NM_011586	Up	No	No	Yes	Yes	No	No	No
N4bp2l2	NM_201369	Down	No	No	No	Yes	NA	NA	NA
Nbr1	NM_008676	No	Down	No	Yes	Yes	No	No	No
Ncan	NM_007789	Up	No	Down	No	Yes	NA	NA	NA
Ncapd2	NM_146171	Down	No	No	Yes	Yes	Yes	No	No
Ncbp1	NM_001033201	Down	No	No	Yes	Yes	Yes	No	No
Ncbp2	NM_026554	Down	Down	No	Yes	Yes	Yes	No	No
Ncl*	NM_010880	Down-GAAGATGGAGAAATTGA Up-GTGAAGCTCGCAAAGGC	No	No	No	Yes	NA	NA	NA
Ncoa5	NM_144892	Up	No	No	Yes	Yes	Yes	No	No
Ndn	NM_010882	Down	No	No	Yes	Yes	Yes	Yes	No
Ndufa1	NM_019443	Down	Down	Up	Yes	Yes	No	No	No
Ndufa11	NM_027244	Up	Up	Up	No	Yes	NA	NA	NA
Ndufa12	NM_025551	No	Down	No	Yes	Yes	No	No	No
Ndufa2	NM_010885	No	Down	No	Yes	Yes	No	No	No
Ndufa3	NM_025348	No	Down	No	No	Yes	NA	NA	NA
Ndufa4	NM_010886	Down	Down	No	No	Yes	NA	NA	NA
Ndufa6	NM_025987	Down	Down	No	No	Yes	NA	NA	NA
Ndufa7	NM_023202	No	Down	No	Yes	Yes	No	No	No
Ndufb2	NM_026612	Up	No	No	No	Yes	NA	NA	NA
Ndufb5	NM_025316	No	Down	No	Yes	Yes	No	No	No
Ndufb6	NM_001033305	Down	Down	Up	Yes	Yes	No	No	No
Ndufb7	NM_025843	No	No	Down	No	Yes	NA	NA	NA
Ndufb9	NM_023172	Down	Down	Up	No	No	NA	NA	NA
Ndufc1	NM_025523	No	Down	No	Yes	Yes	No	No	No
Ndufs7	NM_029272	No	Up	No	No	Yes	NA	NA	NA
Nedd8	NM_008683	Down	Down	No	Yes	Yes	Yes	No	No
Nes	NM_016701	Down	Down	No	Yes	Yes	Yes	Yes	No
Neurod1	NM_010894	No	Down	No	Yes	Yes	Yes	Yes	Yes
Neurod2	NM_010895	Up	Up	No	Yes	Yes	Yes	Yes	No
Neurod6	NM_009717	No	Down	No	Yes	Yes	Yes	Yes	Yes
Neurog2	NM_009718	Down	Down	No	Yes	Yes	Yes	Yes	Yes
Nfkbia	NM_010907	No	Up	No	Yes	Yes	Yes	No	No
Nhp2	NM_026631	Up	Down	No	No	Yes	NA	NA	NA
Nicn1	NM_025449	No	No	Down	Yes	Yes	No	No	No
Nipa2	NM_023647	Down	No	No	Yes	Yes	No	No	No
NipsNop1	NM_008698	No	Down	No	Yes	Yes	No	No	No
Nit2	NM_023175	Down	No	No	Yes	Yes	No	No	No
Nkain1	NM_025998	No	Down	No	No	Yes	NA	NA	NA
Nme3	NM_019730	No	Up	No	Yes	Yes	No	No	No
Nme4	NM_019731	No	Down	No	No	Yes	NA	NA	NA
Nme6	NM_018757	No	Down	No	No	Yes	NA	NA	NA
Noa38	NM_133939	Down	Down	No	Yes	No	Yes	No	No
Nob1	NM_026277	No	Up	No	No	No	NA	NA	NA
Nol7*	NM_023554	No	Down-CATAGTTTAAGATTACT Up-GTGCAGCTCCGGCCCCG	No	No	No	NA	NA	NA
Nono	NM_023144	Down	No	No	Yes	Yes	Yes	No	No
Nons	NM_053179	Down	No	No	No	Yes	NA	NA	NA
Nop10	NM_025403	Down	Down	Up	No	No	NA	NA	NA
Nop1l1	NM_001146707	No	Down	No	No	Yes	NA	NA	NA
Nop1l4	NM_008672	Down	Down	No	Yes	Yes	No	No	No
Nop56	NM_024193	No	No	Down	Yes	Yes	No	No	No
Nop58	NM_018868	Down	Up	No	No	Yes	NA	NA	NA
Notch1	NM_008714	Down	No	No	Yes	Yes	Yes	Yes	Yes
Npepps	NM_008942	No	No	Up	Yes	Yes	Yes	No	No
Npr2	NM_173788	Up	No	No	Yes	Yes	Yes	No	No
Nr1h2	NM_009473	No	Down	Up	No	Yes	NA	NA	NA
Nr2c2	NM_011630	No	Down	No	Yes	Yes	No	No	No
Nr2e1	NM_152229	Down	No	No	Yes	Yes	Yes	Yes	Yes
Nras	NM_010937	No	No	Down	No	Yes	NA	NA	NA
Nrm	NM_134122	Down	No	No	No	No	NA	NA	NA
Nsg2	NM_008741	No	No	Down	Yes	Yes	No	No	No
Nsmce4a	NM_001162855	No	Down	No	No	Yes	NA	NA	NA
Nt5c3	NM_026004	No	Down	No	Yes	Yes	No	No	No
Nt5dc2	NM_027289	Down	No	Up	No	Yes	NA	NA	NA
Nubp1	NM_011955	Down	No	No	No	No	NA	NA	NA
Nubp2	NM_011956	No	Down	No	Yes	Yes	No	No	No
Nudcd2	NM_026023	Down	Down	Up	Yes	Yes	No	No	No
Nudcd3	NM_173748	No	No	Down	Yes	Yes	No	No	No
Nudt14	NM_025399	No	Up	No	Yes	Yes	No	No	No
Nudt16l1	NM_025839	No	No	Up	Yes	Yes	No	No	No
Nudt21	NM_026623	Down	Down	No	Yes	Yes	Yes	No	No
Nup210	NM_018815	Down	No	No	Yes	Yes	Yes	No	No
Nxf1	NM_016813	No	No	Up	Yes	Yes	Yes	No	No
Obfc2b	NM_027257	Up	No	No	Yes	Yes	No	No	No
Odc1	NM_013614	Up	Up	No	No	Yes	NA	NA	NA
Olig1	NM_016968	No	Up	No	Yes	Yes	Yes	Yes	No
Orai2	NM_178751	No	No	Down	No	Yes	NA	NA	NA
Ormdl2	NM_024180	No	No	Up	Yes	Yes	No	No	No
Osgep	NM_133676	Down	No	No	Yes	Yes	Yes	No	No
Ostc	NM_025509	Down	Down	Up	No	Yes	NA	NA	NA
Ostf1	NM_017375	Up	No	No	Yes	Yes	No	No	No
Ostm1	NM_172416	No	Up	No	No	Yes	NA	NA	NA
Otub1	NM_134150	No	Down	No	Yes	Yes	Yes	No	No
Otx1	NM_011023	No	Up	No	Yes	Yes	Yes	Yes	Yes
Oxct1	NM_024188	Down	No	No	Yes	Yes	No	No	No
P4hb	NM_011032	No	Up	No	Yes	No	Yes	No	No
Pa2g4	NM_011119	Down	Up	Up	Yes	Yes	Yes	No	No
Pabpn1	NM_019402	No	Down	No	No	Yes	NA	NA	NA
Pafah1b2	NM_008775	Up	No	No	Yes	Yes	No	No	No
Paip2	NM_026420	Up	Down	No	Yes	Yes	Yes	No	No
Paip2b	NM_146169	Down	No	No	Yes	Yes	Yes	No	No
Pak1ip1	NM_026550	Down	No	No	No	No	NA	NA	NA
Pak7	NM_172858	No	No	Down	Yes	Yes	Yes	No	No
Pam	NM_013626	Up	No	No	Yes	Yes	No	No	No
Pank3	NM_145962	No	Down	No	Yes	Yes	No	No	No
Papola	NM_011112	Down	Down	No	Yes	Yes	Yes	No	No
Papss1	NM_011863	No	Up	No	Yes	No	No	No	No
Parp1*	NM_007415	Down-GGATAGCCAAAAGAAGG Up-CTGCACTGGGGCAGGCC	No	No	No	Yes	NA	NA	NA
Pbk	NM_023209	No	Down	No	Yes	Yes	Yes	No	No
Pbrm1	NM_001081251	Down	Down	No	No	Yes	NA	NA	NA
Pcbp1	NM_011865	No	Down	No	Yes	Yes	Yes	No	No
Pdcd6	NM_011051	No	Down	No	No	Yes	NA	NA	NA
Pdcl3	NM_026850	No	Down	No	No	Yes	NA	NA	NA
Pde1b	NM_008800	Down	No	No	Yes	Yes	No	No	No
Pdia3	NM_007952	Up	Down	No	No	Yes	NA	NA	NA
Pdia4	NM_009787	No	Down	No	No	Yes	NA	NA	NA
Pdzd11	NM_028303	No	Down	No	Yes	Yes	No	No	No
Pea15a	NM_011063	No	Down	No	Yes	Yes	No	No	No
Pebp1	NM_018858	Up	Up	No	No	Yes	NA	NA	NA
Pex13	NM_023651	Up	No	No	Yes	Yes	Yes	Yes	No
Pfdn1	NM_026027	Down	No	Down	Yes	Yes	Yes	No	No
Pfdn2	NM_011070	Down	No	No	Yes	Yes	Yes	No	No
Pfdn5	NM_027044	Up	Up	No	Yes	Yes	Yes	No	No
Pfkl	NM_008826	No	Down	No	No	Yes	NA	NA	NA
Pfn1	NM_011072	Up	No	Up	Yes	Yes	Yes	Yes	Yes
Pfn2	NM_019410	Up	Up	No	Yes	Yes	No	No	No
Pgam1	NM_023418	Down	Up	No	No	Yes	NA	NA	NA
Pgls	NM_025396	Down	Up	Down	No	Yes	NA	NA	NA
Pgp	NM_025954	Down	No	No	No	Yes	NA	NA	NA
Pgrmc1	NM_016783	Up	No	No	Yes	Yes	No	No	No
Phb	NM_008831	No	Down	No	No	Yes	NA	NA	NA
Phf5a	NM_026737	Up	No	No	Yes	Yes	Yes	No	No
Pias4	NM_021501	No	Up	No	No	Yes	NA	NA	NA
Pigf	NM_008838	Down	No	No	Yes	Yes	Yes	No	No
Pip4k2b	NM_054051	No	No	Down	Yes	Yes	No	No	No
Pitrm1	NM_145131	No	Down	No	No	Yes	NA	NA	NA
Pkm2	NM_011099	No	Down	No	Yes	Yes	No	No	No
Pldn	NM_019788	Down	No	No	Yes	Yes	Yes	No	No
Plekhj1	NM_023900	No	No	Up	No	Yes	NA	NA	NA
Plekho1	NM_023320	Up	No	No	Yes	Yes	No	No	No
Plod3	NM_011962	Down	No	No	No	Yes	NA	NA	NA
Plp2	NM_019755	No	Up	No	No	Yes	NA	NA	NA
Pltp	NM_011125	No	Up	No	Yes	Yes	No	No	No
Pmf1	NM_025928	Down	No	No	Yes	Yes	Yes	No	No
Pmpca	NM_173180	No	No	Up	Yes	Yes	Yes	No	No
Polb	NM_011130	No	Down	No	Yes	No	No	No	No
Polr1d	NM_009087	Down	No	No	Yes	Yes	No	No	No
Polr2c	NM_009090	Down	No	No	No	Yes	NA	NA	NA
Polr2g	NM_026329	No	Down	Up	No	Yes	NA	NA	NA
Polr2h	NM_145632	Down	No	No	Yes	Yes	Yes	No	No
Polr3h	NM_030229	No	Down	No	No	No	NA	NA	NA
Pon2	NM_183308	No	No	Up	Yes	Yes	No	No	No
Ppap2b	NM_080555	Down	No	Up	Yes	Yes	No	No	No
Ppdpf	NM_025598	No	Up	Down	No	Yes	NA	NA	NA
Ppia	NM_008907	Down	Up	Up	No	Yes	NA	NA	NA
Ppid	NM_026352	No	No	Down	Yes	Yes	Yes	No	No
Ppif	NM_134084	No	Down	No	No	Yes	NA	NA	NA
Ppig	NM_001081086	No	Down	No	No	Yes	NA	NA	NA
Ppil4	NM_026141	Down	No	No	Yes	Yes	Yes	No	No
Ppme1	NM_028292	No	Up	No	Yes	Yes	Yes	No	No
Ppp1ca	NM_031868	Down	No	No	Yes	Yes	Yes	No	No
Ppp1cb	NM_172707	No	Down	No	Yes	Yes	Yes	No	No
Ppp1r14b	NM_008889	No	Up	Down	No	Yes	NA	NA	NA
Ppp1r1a	NM_021391	Down	Down	No	Yes	Yes	No	No	No
Ppp1r9a	NM_181595	No	Up	No	Yes	Yes	Yes	Yes	Yes
Ppp1r9b	NM_172261	Up	No	No	Yes	Yes	Yes	Yes	Yes
Ppp2ca	NM_019411	Up	No	No	Yes	Yes	Yes	No	No
Prdx1	NM_011034	Down	Down	No	No	Yes	NA	NA	NA
Prdx2	NM_011563	Up	No	Up	No	Yes	NA	NA	NA
Prdx3	NM_007452	Down	No	No	No	Yes	NA	NA	NA
Prdx5	NM_012021	No	No	Down	Yes	Yes	No	No	No
Prex1	NM_177782	No	No	Up	No	Yes	NA	NA	NA
Prkar1a	NM_021880	Down	Down	Down	Yes	Yes	Yes	No	No
Prkcb	NM_008855	Down	No	No	Yes	Yes	Yes	No	No
Prmt7	NM_145404	No	Down	No	Yes	Yes	Yes	No	No
Prpf40a	NM_018785	No	Down	No	Yes	Yes	Yes	No	No
Prpf4b	NM_013830	Up	No	No	Yes	Yes	Yes	No	No
Prpf8	NM_138659	No	Up	No	Yes	Yes	Yes	No	No
Prpsap1	NM_026364	Up	Up	No	No	Yes	NA	NA	NA
Prrc2c	NM_001081290	Down	No	No	No	Yes	NA	NA	NA
Psip1	NM_133948	Down	No	No	No	Yes	NA	NA	NA
Psma1	NM_011965	Down	Down	Up	Yes	Yes	Yes	No	No
Psma2	NM_008944	Down	Down	Up	Yes	Yes	Yes	No	No
Psma3	NM_011184	Down	Down	No	No	Yes	NA	NA	NA
Psma4	NM_011966	Down	No	No	Yes	Yes	Yes	No	No
Psma5	NM_011967	Down	Down	Up	No	Yes	NA	NA	NA
Psma7	NM_011969	No	Up	No	No	Yes	NA	NA	NA
Psmb1	NM_011185	Down	Down	Up	Yes	Yes	Yes	No	No
Psmb2	NM_011970	Up	No	No	Yes	Yes	Yes	No	No
Psmb5	NM_011186	Down	No	Up	Yes	Yes	Yes	No	No
Psmb6	NM_008946	No	Up	No	No	Yes	NA	NA	NA
Psmb7	NM_011187	No	Down	Up	Yes	Yes	Yes	No	No
Psmc2	NM_011188	No	Up	No	Yes	No	Yes	No	No
Psmc3ip	NM_008949	No	Down	No	Yes	Yes	Yes	No	No
Psmc4	NM_011874	No	Down	No	Yes	Yes	Yes	No	No
Psmd12	NM_025894	Up	No	No	Yes	No	No	No	No
Psmd13	NM_011875	No	Up	No	Yes	Yes	Yes	No	No
Psmd14	NM_021526	No	Down	No	Yes	Yes	Yes	No	No
Psmd4	NM_008951	Down	No	No	No	Yes	NA	NA	NA
Psmd6	NM_025550	Down	No	No	No	Yes	NA	NA	NA
Psmd7*	NM_010817	Down	Down-TATTGTTTACCTTCAAA Up-GCTTGAAGGGACTGAAC	No	Yes	Yes	No	No	No
Psmd8	NM_026545	No	Up	No	Yes	Yes	Yes	No	No
Psme1	NM_011189	No	Down	No	Yes	Yes	No	No	No
Psme3	NM_011192	Down	No	No	No	Yes	NA	NA	NA
Psmg2	NM_134138	No	Up	No	Yes	Yes	No	No	No
Psmg4	NM_001101430	No	Up	No	No	Yes	NA	NA	NA
Psph	NM_133900	No	Down	No	Yes	Yes	No	No	No
Ptbp2	NM_019550	Down	Down	No	Yes	Yes	Yes	No	No
Ptdss2	NM_013782	No	Down	No	Yes	Yes	No	No	No
Ptges3	NM_019766	Down	No	No	No	Yes	NA	NA	NA
Ptgfrn	NM_011197	Up	No	No	Yes	Yes	No	No	No
Ptms	NM_026988	Up	No	No	Yes	Yes	Yes	No	No
Ptov1	NM_133949	Up	Up	No	Yes	Yes	No	No	No
Ptplad1	NM_021345	No	Down	No	Yes	Yes	No	No	No
Ptpmt1	NM_025576	Down	No	No	No	Yes	NA	NA	NA
Ptprs	NM_011218	No	Down	No	Yes	Yes	Yes	No	No
Pttg1ip	NM_145925	No	No	Down	No	Yes	NA	NA	NA
R3hcc1	NM_001146012	Up	Down	No	No	Yes	NA	NA	NA
Rab11a	NM_017382	No	Down	No	Yes	Yes	Yes	No	No
Rab11b	NM_008997	Up	Up	No	Yes	Yes	Yes	No	No
Rab14	NM_026697	No	Down	No	Yes	Yes	Yes	No	No
Rab22a	NM_024436	Up	No	No	Yes	Yes	Yes	No	No
Rab8a	NM_023126	Up	No	No	Yes	Yes	Yes	No	No
Rab9	NM_019773	Up	No	No	Yes	Yes	Yes	No	No
Rabac1	NM_010261	Up	Up	No	No	Yes	NA	NA	NA
Rabepk	NM_145522	Up	No	No	Yes	Yes	No	No	No
Rabif	NM_145510	No	Down	No	Yes	No	Yes	No	No
Rac1	NM_009007	Down	No	No	No	Yes	NA	NA	NA
Racgap1	NM_012025	Down	No	No	Yes	Yes	Yes	Yes	Yes
Rad1	NM_011232	Down	No	No	Yes	Yes	No	No	No
Rad21	NM_009009	No	Down	No	Yes	Yes	Yes	No	No
Raf1	NM_029780	Up	No	No	Yes	Yes	Yes	No	No
Rars	NM_025936	No	No	Up	Yes	Yes	Yes	No	No
Rasl11b	NM_026878	No	Up	No	No	Yes	NA	NA	NA
Rbfa	NM_199197	No	No	Down	No	No	NA	NA	NA
Rbm25	NM_027349	No	Down	No	No	Yes	NA	NA	NA
Rbm33	NM_028234	Down	No	No	No	Yes	NA	NA	NA
Rbm42	NM_133693	No	Up	No	No	Yes	NA	NA	NA
Rbm4b	NM_025717	Up	Down	No	Yes	Yes	Yes	No	No
Rbm5	NM_148930	No	No	Up	Yes	Yes	Yes	No	No
Rbp1	NM_011254	Down	Up	Up	Yes	Yes	No	No	No
Rbx1	NM_019712	Down	Down	No	No	Yes	NA	NA	NA
Rc3h2	NM_001100591	Down	Down	No	No	Yes	NA	NA	NA
Rcc2	NM_173867	Up	Up	No	Yes	Yes	Yes	No	No
Rchy1	NM_026557	Down	No	No	Yes	Yes	No	No	No
Rcn2	NM_011992	No	Down	No	Yes	Yes	No	No	No
Rela	NM_009045	No	No	Up	Yes	Yes	Yes	No	No
Rer1	NM_026395	No	Down	No	Yes	Yes	No	No	No
Rere	NM_001085492	Up	No	No	No	Yes	NA	NA	NA
Rexo4	NM_207234	Up	No	No	Yes	Yes	No	No	No
Rfc2	NM_020022	No	No	Up	No	Yes	NA	NA	NA
Rfc3	NM_027009	No	Up	No	No	No	NA	NA	NA
Rfc4	NM_145480	No	Down	No	No	Yes	NA	NA	NA
Rgma	NM_177740	Up	No	No	Yes	Yes	Yes	Yes	Yes
Rhoc	NM_007484	Down	No	No	No	Yes	NA	NA	NA
Ric8	NM_053194	No	No	Down	No	Yes	NA	NA	NA
Rn18s*	NR_003278	Down-CTAACTAGTTACGCGAC Down-ACCCGCCGGGCAGCTTC Down-GCCGTTCTTAGTTGGTG Up-GTGACCACGGGTGACGG	Up	Down-GTGACCACGGGTGACGG Down-ACCCGCCGGGCAGCTTC Down-AACGAGGAATTCCCAGT Down-CTAACTAGTTACGCGAC Down-TCTAAGTACGCACGGCC Down-ATTAAGAGGGACGGCCG Up-GCCGTTCTTAGTTGGTG	No	Yes	NA	NA	NA
Rnf114	NM_030743	No	Down	No	No	Yes	NA	NA	NA
Rnf187	NM_022423	Up	No	No	No	Yes	NA	NA	NA
Rnf2	NM_011277	No	No	Down	Yes	Yes	Yes	No	No
Rnf4	NM_011278	Down	No	Up	Yes	Yes	No	No	No
RNo28s1*	NR_003279	Down-AATGGATGAACGAGATT Down-AGAGGTGTAGAATAAGT Up-GGTCAGTCGGTCCTGAG	Up	Down	No	No	NA	NA	NA
RNoseh2c	NM_026616	Down	No	No	No	No	NA	NA	NA
RNosek	NM_173742	No	Up	No	No	Yes	NA	NA	NA
Rp9	NM_018739	Down	No	No	No	Yes	NA	NA	NA
Rpa2	NM_011284	No	Down	No	No	No	NA	NA	NA
Rpa3	NM_026632	No	Down	No	No	Yes	NA	NA	NA
Rpf1	NM_027371	No	Down	No	Yes	Yes	Yes	No	No
Rpl10a	NM_011287	Down	Up	Up	No	Yes	NA	NA	NA
Rpl12	NM_009076	No	Up	No	No	No	NA	NA	NA
Rpl13	NM_016738	Up	No	No	No	Yes	NA	NA	NA
Rpl13a	NM_009438	No	Up	Down	No	Yes	NA	NA	NA
Rpl14	NM_025974	No	Up	No	No	No	NA	NA	NA
Rpl18	NM_009077	Up	Up	Down	No	Yes	NA	NA	NA
Rpl23	NM_022891	Down	No	No	No	Yes	NA	NA	NA
Rpl24	NM_024218	Up	Up	Down	No	Yes	NA	NA	NA
Rpl26	NM_009080	No	Up	Down	No	No	NA	NA	NA
Rpl36a	NM_019865	Down	Up	Down	No	Yes	NA	NA	NA
Rpl36al	NM_025589	No	Up	Down	No	Yes	NA	NA	NA
Rpl37a	NM_009084	No	Up	No	No	No	NA	NA	NA
Rpl7	NM_011291	No	No	Up	No	Yes	NA	NA	NA
Rpl7a	NM_013721	No	Up	No	No	Yes	NA	NA	NA
Rpl8	NM_012053	Down	Up	Down	No	Yes	NA	NA	NA
Rpl9	NM_011292	Down	Up	Up	No	Yes	NA	NA	NA
Rplp0	NM_007475	No	Up	No	No	Yes	NA	NA	NA
Rpn1	NM_133933	No	Down	No	No	Yes	NA	NA	NA
Rpp30	NM_019428	No	Down	No	Yes	No	Yes	No	No
Rps10	NM_025963	Up	Up	Down	No	Yes	NA	NA	NA
Rps14	NM_020600	No	Up	Down	Yes	No	Yes	No	No
Rps15	NM_009091	No	Up	No	No	Yes	NA	NA	NA
Rps19bp1	NM_175109	Up	No	No	No	No	NA	NA	NA
Rps20	NM_026147	No	Up	No	No	No	NA	NA	NA
Rps25	NM_024266	Down	No	No	No	Yes	NA	NA	NA
Rps27l	NM_026467	No	Down	No	No	No	NA	NA	NA
Rps28	NM_016844	No	Up	Down	No	Yes	NA	NA	NA
Rps3	NM_012052	Down	Up	Up	Yes	Yes	Yes	No	No
Rps5	NM_009095	Up	Up	Down	No	No	NA	NA	NA
Rps9	NM_029767	No	Up	No	No	Yes	NA	NA	NA
Rrm1	NM_009103	Down	No	No	Yes	Yes	No	No	No
Rrm2	NM_009104	No	Down	No	Yes	Yes	No	No	No
Rrp1	NM_010925	Up	No	No	No	Yes	NA	NA	NA
Rrp7a	NM_029101	Up	No	No	No	Yes	NA	NA	NA
Rsl1d1	NM_025546	No	Down	No	No	Yes	NA	NA	NA
Rsl24d1	NM_198609	Down	Down	No	No	No	NA	NA	NA
Rtf1	NM_030112	Down	Down	No	No	Yes	NA	NA	NA
Rufy3	NM_027530	Up	No	No	Yes	Yes	Yes	Yes	Yes
Rundc3a	NM_016759	No	Up	No	Yes	Yes	No	No	No
Ruvbl1	NM_019685	Down	No	No	Yes	Yes	Yes	No	No
S1pr1	NM_007901	Down	No	No	Yes	Yes	Yes	Yes	Yes
Sac3d1	NM_133678	Down	No	No	Yes	Yes	Yes	No	No
Sae1	NM_019748	No	Down	No	No	Yes	NA	NA	NA
Safb	NM_001163300	Down	No	No	No	Yes	NA	NA	NA
Sall1	NM_021390	No	Down	No	Yes	Yes	No	No	No
Sar1a	NM_009120	Down	No	Down	Yes	Yes	Yes	No	No
Sarnp	NM_025364	Down	Down	No	No	Yes	NA	NA	NA
Sart1	NM_016882	Up	No	No	Yes	No	Yes	No	No
Sat1	NM_009121	No	No	Up	Yes	No	No	No	No
Sbk1	NM_145587	No	Down	Up	Yes	Yes	Yes	No	No
Scamp4	NM_019575	No	Up	No	No	Yes	NA	NA	NA
Scamp5	NM_020270	Up	No	No	Yes	Yes	Yes	No	No
Sccpdh	NM_178653	No	Down	No	Yes	Yes	No	No	No
Scd2	NM_009128	Down	No	No	No	Yes	NA	NA	NA
Scg5	NM_009162	No	Down	No	Yes	Yes	Yes	No	No
Scube1	NM_022723	Down	Down	No	No	Yes	NA	NA	NA
Sdf2	NM_009143	No	Down	No	Yes	Yes	No	No	No
Sdha	NM_023281	No	Down	No	No	Yes	NA	NA	NA
Sdhc	NM_025321	Up	No	No	No	Yes	NA	NA	NA
Sec11c	NM_025468	Up	No	No	Yes	Yes	Yes	No	No
Sec13	NM_024206	No	Down	Up	Yes	Yes	Yes	No	No
Sec22b	NM_011342	No	Down	No	No	Yes	NA	NA	NA
Sec62	NM_027016	Down	No	No	Yes	Yes	Yes	No	No
Selk	NM_019979	No	Down	No	No	Yes	NA	NA	NA
Sema4g	NM_011976	No	No	Up	Yes	Yes	Yes	Yes	Yes
Sema5a	NM_009154	Down	No	No	Yes	Yes	Yes	Yes	No
Sep15	NM_053102	Down	Down	Up	Yes	Yes	Yes	No	No
Sept4	NM_011129	No	No	Up	Yes	Yes	Yes	Yes	Yes
Sepw1	NM_009156	Up	Down	Up	No	Yes	NA	NA	NA
Serf2	NM_011354	No	Up	No	No	Yes	NA	NA	NA
Setd2	NM_001081340	Down	No	No	No	Yes	NA	NA	NA
Sf3a3	NM_029157	No	Up	No	No	Yes	NA	NA	NA
Sf3b1*	NM_031179	Down	Down-CAAACTGAAGACAGAAC Up-GTGGTGCAACTTCCAGT	No	Yes	Yes	Yes	No	No
Sf3b2	NM_030109	Up	No	No	Yes	Yes	Yes	No	No
Sf3b4	NM_153053	Down	Down	Up	Yes	Yes	Yes	No	No
Sf3b5	NM_175102	No	Up	No	No	Yes	NA	NA	NA
Sfpq	NM_023603	No	Down	Up	Yes	Yes	Yes	No	No
Sfr1	NM_026377	No	Down	Up	Yes	Yes	No	No	No
Sfrp1	NM_013834	Down	No	No	No	Yes	NA	NA	NA
Sfrs18	NM_025669	No	Up	No	No	Yes	NA	NA	NA
Sfxn1	NM_027324	No	Down	No	Yes	Yes	No	No	No
Sgpl1	NM_009163	No	Down	No	Yes	Yes	No	No	No
Sh3bgrl	NM_019989	No	Down	No	Yes	Yes	No	No	No
Sh3bgrl3	NM_080559	Up	Up	No	Yes	Yes	No	No	No
Shfm1	NM_009169	Down	Down	Up	Yes	Yes	Yes	No	No
Shkbp1	NM_138676	Up	No	Down	Yes	Yes	No	No	No
Sigmar1	NM_011014	Down	No	No	Yes	Yes	No	No	No
Skp1a	NM_011543	Down	Down	No	No	Yes	NA	NA	NA
Slbp	NM_009193	No	Down	Up	Yes	Yes	Yes	No	No
Slc17a8	NM_182959	No	Up	No	Yes	Yes	No	No	No
Slc1a3	NM_148938	Down	No	No	Yes	Yes	Yes	Yes	Yes
Slc25a17	NM_011399	No	Down	No	No	Yes	NA	NA	NA
Slc25a4	NM_007450	No	Down	Up	Yes	Yes	No	No	No
Slc25a5	NM_007451	Down	Down	No	No	Yes	NA	NA	NA
Slc29a4	NM_146257	No	Up	No	No	No	NA	NA	NA
Slc30a1	NM_009579	Down	No	No	Yes	Yes	No	No	No
Slc30a9	NM_178651	Up	No	No	Yes	Yes	No	No	No
Slc35f1	NM_178675	No	Down	No	Yes	Yes	No	No	No
Slc39a6	NM_139143	Down	No	No	Yes	Yes	No	No	No
Slc6a15	NM_175328	No	No	Up	Yes	Yes	No	No	No
Slc9a6	NM_172780	Up	No	No	Yes	Yes	No	No	No
Slmo2	NM_025531	No	Down	No	Yes	Yes	No	No	No
Smarce1	NM_020618	Down	No	No	No	Yes	NA	NA	NA
Smc1a	NM_019710	Down	Down	No	Yes	Yes	Yes	No	No
Smc3	NM_007790	No	Down	No	Yes	Yes	Yes	No	No
Smc4	NM_133786	Down	No	Up	Yes	Yes	Yes	No	No
Smc6	NM_025695	Up	Down	No	Yes	Yes	No	No	No
Smu1	NM_021535	Down	No	No	No	Yes	NA	NA	NA
Snhg6	NR_024067	Down	No	No	No	No	NA	NA	NA
Snrpa1	NM_021336	Down	No	No	No	No	NA	NA	NA
Snrpb	NM_009225	No	No	Up	Yes	Yes	Yes	No	No
Snrpb2	NM_021335	No	Down	No	Yes	Yes	Yes	No	No
Snrpc	NM_011432	No	Down	No	No	No	NA	NA	NA
Snrpd3	NM_026095	Down	Down	Up	No	Yes	NA	NA	NA
Snrpe	NM_009227	Down	Down	No	No	No	NA	NA	NA
Snw1	NM_025507	No	Down	No	Yes	Yes	Yes	No	No
Snx1	NM_019727	No	No	Up	Yes	Yes	Yes	No	No
Snx27	NM_029721	No	Down	No	No	Yes	NA	NA	NA
Snx3	NM_017472	No	No	Up	Yes	Yes	Yes	No	No
Snx6	NM_026998	No	Down	No	Yes	Yes	Yes	No	No
Sod2	NM_013671	No	Up	No	Yes	Yes	Yes	Yes	No
Sostdc1	NM_025312	No	Up	Up	Yes	Yes	No	No	No
Sox11*	NM_009234	Down	Down	Down-TGGAGGCTCCAGCCTCA Up-CAAATATGTTGGTACGT	Yes	Yes	Yes	Yes	Yes
Sox12	NM_011438	No	Down	No	Yes	Yes	No	No	No
Sox21	NM_177753	No	No	Up	Yes	Yes	No	No	No
Sox4	NM_009238	Down	Up	Down	No	Yes	NA	NA	NA
Sparc	NM_009242	No	Up	No	Yes	Yes	No	No	No
Sparcl1	NM_010097	No	Down	Up	Yes	Yes	No	No	No
Spcs1	NM_026911	No	Down	Up	No	Yes	NA	NA	NA
Spcs2	NM_025668	No	Down	No	Yes	Yes	Yes	No	No
Spg21	NM_138584	No	Up	No	Yes	Yes	No	No	No
Spice1	NM_144550	No	No	Down	Yes	Yes	No	No	No
Spnb3	NM_021287	Up	Up	Down	Yes	Yes	No	No	No
Spr	NM_011467	No	Up	No	No	Yes	NA	NA	NA
Sqle	NM_009270	No	Down	No	No	Yes	NA	NA	NA
Sqstm1	NM_011018	No	Down	No	Yes	Yes	No	No	No
Srp14	NM_009273	Down	Down	Up	Yes	No	Yes	No	No
Srp19	NM_025527	No	Down	No	No	No	NA	NA	NA
Srp9	NM_012058	Down	No	Up	No	Yes	NA	NA	NA
Srpk2	NM_009274	No	Down	No	Yes	Yes	Yes	No	No
Srpr	NM_026130	Down	No	No	Yes	Yes	Yes	No	No
Ssbp1	NM_212468	No	Down	No	No	Yes	NA	NA	NA
Ssr2	NM_025448	Up	Down	No	Yes	Yes	No	No	No
Ssr3	NM_026155	Up	No	No	Yes	Yes	Yes	No	No
Sssca1	NM_020491	Up	No	No	Yes	Yes	No	No	No
Ssu72	NM_026899	No	Up	No	No	Yes	NA	NA	NA
St13	NM_133726	No	No	Up	No	Yes	NA	NA	NA
St8sia1	NM_011374	Up	No	No	Yes	Yes	Yes	No	No
St8sia2	NM_009181	No	Up	No	Yes	Yes	Yes	No	No
Stard3nl	NM_024270	Down	Down	No	Yes	Yes	No	No	No
Stip1	NM_016737	No	No	Down	No	Yes	NA	NA	NA
Stmn1	NM_019641	Up	Up	Down	No	Yes	NA	NA	NA
Stmn2	NM_025285	Down	No	No	Yes	Yes	No	No	No
Stmn3	NM_009133	Up	Up	Down	No	Yes	NA	NA	NA
Stoml2	NM_023231	No	No	Up	Yes	Yes	No	No	No
Stub1	NM_019719	No	Up	No	Yes	Yes	Yes	No	No
Stx2	NM_007941	Down	No	No	No	Yes	NA	NA	NA
Stx8	NM_018768	No	No	Down	Yes	Yes	Yes	No	No
Sub1	NM_011294	No	Down	Up	No	Yes	NA	NA	NA
Suclg1	NM_019879	No	No	Up	Yes	Yes	No	No	No
Sumo1	NM_009460	No	Down	No	Yes	Yes	Yes	No	No
Surf2	NM_013678	No	Down	No	Yes	Yes	No	No	No
Swi5	NM_175190	Down	Down	No	Yes	Yes	No	No	No
Syngr1	NM_009303	No	No	Up	Yes	Yes	Yes	No	No
Syngr2	NM_009304	Down	No	No	Yes	Yes	Yes	No	No
Syp	NM_009305	Up	No	No	Yes	Yes	No	No	No
Sys1	NM_025575	No	Down	No	Yes	Yes	Yes	No	No
Syt11	NM_018804	Down	Up	No	Yes	Yes	No	No	No
Tacc3	NM_001040435	Down	No	No	No	Yes	NA	NA	NA
Tagln3	NM_019754	No	No	Down	Yes	Yes	No	No	No
Taldo1	NM_011528	No	Down	No	Yes	Yes	No	No	No
Tarbp2	NM_009319	Down	Up	No	Yes	Yes	Yes	No	No
Tbc1d17	NM_001042655	Down	No	No	No	Yes	NA	NA	NA
Tbcb	NM_025548	Up	No	No	Yes	Yes	Yes	Yes	No
Tbpl1	NM_011603	Down	Down	No	Yes	Yes	Yes	No	No
Tbr1	NM_009322	Up	No	No	Yes	Yes	Yes	Yes	Yes
Tceb1	NM_026456	No	Down	No	Yes	Yes	Yes	No	No
Tceb2	NM_026305	Up	Up	No	No	Yes	NA	NA	NA
Tcp1	NM_013686	Down	Up	No	Yes	Yes	Yes	No	No
Tex9	NM_009359	No	Down	No	No	Yes	NA	NA	NA
Tfg	NM_019678	Down	No	No	No	Yes	NA	NA	NA
Tgfbr1	NM_009370	Up	No	No	Yes	Yes	Yes	Yes	No
Tgs1	NM_054089	No	Down	No	No	Yes	NA	NA	NA
Thbs3	NM_013691	No	No	Up	Yes	Yes	No	No	No
Thoc6	NM_001008425	Down	No	No	Yes	Yes	No	No	No
Thoc7	NM_025435	Down	No	No	Yes	No	Yes	No	No
Thop1	NM_022653	Up	No	No	No	Yes	NA	NA	NA
Timm17a	NM_011590	Up	No	No	Yes	Yes	Yes	No	No
Timm23	NM_016897	No	Down	No	No	Yes	NA	NA	NA
Tkt	NM_009388	Down	No	No	Yes	No	No	No	No
Tm2d1	NM_053157	No	Down	No	Yes	Yes	No	No	No
Tm9sf2	NM_080556	Down	No	No	Yes	Yes	No	No	No
Tmed1	NM_010744	Down	No	No	No	Yes	NA	NA	NA
Tmed10	NM_026775	Down	Down	Up	No	Yes	NA	NA	NA
Tmed4	NM_134020	No	Down	No	No	Yes	NA	NA	NA
Tmem109	NM_134142	No	Down	No	Yes	Yes	No	No	No
Tmem132a	NM_133804	No	Down	No	Yes	Yes	No	No	No
Tmem14c	NM_025387	No	No	Up	No	Yes	NA	NA	NA
Tmem165	NM_011626	Down	No	No	Yes	Yes	No	No	No
Tmem199	NM_199199	No	Down	No	Yes	Yes	No	No	No
Tmem216	NM_026798	Down	No	No	Yes	Yes	No	No	No
Tmem223	NM_025791	No	Down	No	Yes	Yes	No	No	No
Tmem29	NM_001164686	No	Down	No	No	No	NA	NA	NA
Tmem35	NM_026239	Up	No	No	Yes	Yes	No	No	No
Tmem59	NM_029565	No	Down	No	Yes	No	No	No	No
Tmem66	NM_026432	No	Down	No	Yes	Yes	No	No	No
Tmem85	NM_026519	No	Down	No	No	Yes	NA	NA	NA
Tmem98	NM_029537	No	No	Up	No	Yes	NA	NA	NA
Tmsb4x	NM_021278	Down	Up	Up	No	Yes	NA	NA	NA
Tnc	NM_011607	No	No	Up	Yes	Yes	No	No	No
Tnpo3	NM_177296	Down	No	No	Yes	Yes	Yes	No	No
Tomm20	NM_024214	Down	Down	Up	No	Yes	NA	NA	NA
Tomm7	NM_025394	No	Down	No	No	Yes	NA	NA	NA
Top2a	NM_011623	No	Down	No	Yes	Yes	No	No	No
Tor1a	NM_144884	No	No	Up	Yes	Yes	Yes	No	No
Tor2a	NM_152800	No	No	Up	Yes	Yes	Yes	No	No
Tpd52l2	NM_025482	No	Down	No	Yes	Yes	No	No	No
Tpi1	NM_009415	Down	No	No	No	Yes	NA	NA	NA
Tprgl	NM_026388	No	No	Up	No	No	NA	NA	NA
Tpt1	NM_009429	Down	Up	Up	No	Yes	NA	NA	NA
Tra2a	NM_198102	Down	No	No	Yes	Yes	Yes	No	No
Trabd	NM_026485	Up	No	No	No	Yes	NA	NA	NA
Trappc2l	NM_021502	Up	No	No	No	Yes	NA	NA	NA
Trappc6a	NM_025960	No	No	Up	No	Yes	NA	NA	NA
Trim2	NM_030706	No	No	Down	Yes	Yes	No	No	No
Trim28	NM_011588	No	Up	No	No	Yes	NA	NA	NA
Trim8	NM_053100	Up	No	No	Yes	Yes	No	No	No
Trip12	NM_133975	Up	No	No	Yes	Yes	Yes	No	No
Trit1	NM_025873	No	No	Up	Yes	Yes	Yes	No	No
Trp53bp1	NM_013735	No	Down	No	Yes	Yes	No	No	No
Tsfm	NM_025537	No	Down	Up	Yes	Yes	Yes	No	No
Tsg101	NM_021884	Up	No	No	Yes	Yes	Yes	No	No
Tsn	NM_011650	No	Up	No	Yes	No	No	No	No
Tspan3	NM_019793	No	Down	No	Yes	Yes	No	No	No
Tspan31	NM_025982	Up	Down	No	Yes	Yes	No	No	No
Tspan6	NM_019656	No	Down	No	Yes	Yes	No	No	No
Tspan7	NM_019634	No	Down	No	Yes	Yes	No	No	No
Tsta3	NM_031201	Down	Down	No	Yes	Yes	No	No	No
Ttc3	NM_009441	No	Down	No	Yes	Yes	Yes	Yes	No
Ttc9b	NM_028417	No	No	Down	No	Yes	NA	NA	NA
Ttr	NM_013697	No	Up	Up	Yes	No	No	No	No
Tuba1c	NM_009448	Down	No	No	Yes	Yes	No	No	No
Tubb2c	NM_146116	Down	No	Up	No	Yes	NA	NA	NA
Tubb3	NM_023279	No	No	Down	Yes	Yes	Yes	Yes	Yes
Tubb5	NM_011655	Down	No	Down	Yes	Yes	Yes	No	No
Txn1	NM_011660	Down	Down	Up	No	Yes	NA	NA	NA
Txndc9	NM_172054	Up	Down	Down	No	Yes	NA	NA	NA
Txnl4a	NM_025299	No	No	Up	No	Yes	NA	NA	NA
Uba2	NM_016682	No	Down	No	No	Yes	NA	NA	NA
Uba52	NM_019883	Down	Up	Down	No	Yes	NA	NA	NA
Ubap2	NM_026872	Up	No	No	Yes	Yes	No	No	No
Ube2a	NM_019668	No	Down	No	Yes	Yes	Yes	No	No
Ube2b	NM_009458	Down	Down	No	Yes	Yes	Yes	No	No
Ube2c	NM_026785	No	Up	No	No	Yes	NA	NA	NA
Ube2d3	NM_025356	No	Down	No	No	Yes	NA	NA	NA
Ube2e3	NM_009454	No	No	Up	Yes	Yes	Yes	No	No
Ube2l3*	NM_009456	Down-GTCCCTATCTGTAGTCA Up-CCTTGTCCTGTCCAGCC	Up	No	Yes	Yes	Yes	No	No
Ube2l6	NM_019949	No	Down	No	Yes	Yes	Yes	No	No
Ube2n	NM_080560	No	Down	No	No	Yes	NA	NA	NA
Ube2q1	NM_027315	Down	No	No	Yes	Yes	Yes	No	No
Ube2s	NM_133777	No	Down	Down	No	Yes	NA	NA	NA
Ube2t	NM_026024	No	Down	No	Yes	Yes	Yes	No	No
Ube3b	NM_054093	No	Up	Down	Yes	Yes	Yes	No	No
Ubl5	NM_025401	No	Up	Up	No	Yes	NA	NA	NA
Ubn1	NM_026666	Up	No	No	Yes	Yes	No	No	No
Ubr7	NM_025666	No	No	Up	Yes	Yes	Yes	No	No
Ubxn1	NM_146093	Up	Up	Down	Yes	Yes	No	No	No
Ubxn4	NM_026390	Down	No	Up	Yes	Yes	No	No	No
Uchl1	NM_011670	Up	Up	Down	Yes	Yes	Yes	Yes	No
Uck1	NM_011675	No	No	Down	Yes	Yes	No	No	No
Ufc1	NM_025388	Up	Up	No	Yes	Yes	Yes	No	No
Ufm1	NM_026435	No	Down	No	Yes	Yes	Yes	No	No
Ulk4	NM_177589	Up	No	No	No	Yes	NA	NA	NA
Unc50	NM_026123	No	Down	No	Yes	Yes	Yes	No	No
Uqcr10	NM_197979	No	No	Down	No	Yes	NA	NA	NA
Uqcrb	NM_026219	No	No	Up	No	Yes	NA	NA	NA
Uqcrc1	NM_025407	No	Up	No	Yes	Yes	Yes	No	No
Uqcrc2	NM_025899	Down	Down	No	Yes	Yes	Yes	No	No
Uqcrfs1	NM_025710	No	Down	No	No	Yes	NA	NA	NA
Uqcrh	NM_025641	Up	No	No	No	Yes	NA	NA	NA
Uqcrq	NM_025352	No	Down	No	Yes	Yes	No	No	No
Usp16	NM_024258	Down	No	No	Yes	Yes	Yes	No	No
Usp21	NM_013919	No	Down	No	Yes	Yes	Yes	No	No
Usp24	NM_183225	No	No	Up	No	Yes	NA	NA	NA
Usp3	NM_144937	No	No	Down	Yes	Yes	Yes	No	No
Usp34	NM_001190401	Down	No	No	No	Yes	NA	NA	NA
Utp11l	NM_026031	No	Down	No	Yes	Yes	Yes	Yes	No
Uxt	NM_013840	Down	Down	No	No	Yes	NA	NA	NA
Vamp2	NM_009497	No	No	Up	Yes	Yes	No	No	No
Vamp7	NM_011515	No	Down	No	No	No	NA	NA	NA
Vapa	NM_013933	No	Down	No	No	Yes	NA	NA	NA
Vars	NM_011690	Up	No	No	No	No	NA	NA	NA
Vash1	NM_177354	Up	No	No	Yes	Yes	No	No	No
Vbp1	NM_011692	Down	No	No	No	Yes	NA	NA	NA
Vcam1	NM_011693	No	No	Up	Yes	Yes	No	No	No
Vcp	NM_009503	Down	Down	No	Yes	Yes	Yes	No	No
Vgll4	NM_177683	No	Up	No	Yes	Yes	No	No	No
Vhl	NM_009507	Up	No	No	Yes	Yes	Yes	No	No
Vim	NM_011701	Up	Up	No	Yes	Yes	No	No	No
Vmp1	NM_029478	Down	Down	No	Yes	Yes	No	No	No
Vopp1	NM_146168	No	Down	No	No	Yes	NA	NA	NA
Vps28	NM_025842	No	Up	No	No	Yes	NA	NA	NA
Vps29	NM_019780	No	Down	No	Yes	Yes	Yes	No	No
Vps72	NM_009336	Up	No	No	No	Yes	NA	NA	NA
Vta1	NM_025418	No	Down	No	No	Yes	NA	NA	NA
Vti1b	NM_016800	Up	Down	No	No	Yes	NA	NA	NA
Wbp11	NM_021714	Down	No	No	No	Yes	NA	NA	NA
Wbp2	NM_016852	Up	No	No	No	No	NA	NA	NA
Wbp4	NM_018765	Down	Down	No	Yes	No	Yes	No	No
Wdr18	NM_175450	No	No	Down	Yes	Yes	No	No	No
Wdr83	NM_026399	Down	No	No	Yes	Yes	Yes	No	No
Wipi2	NM_178398	Down	No	No	No	Yes	NA	NA	NA
Wnk2	NM_029361	No	Up	No	Yes	Yes	Yes	No	No
Wsb2	NM_021539	No	No	Down	Yes	Yes	Yes	No	No
Wwp2	NM_025830	No	Up	No	Yes	Yes	Yes	No	No
Xpnpep1	NM_133216	Down	No	No	Yes	Yes	Yes	No	No
Xrn2	NM_011917	Down	No	No	Yes	Yes	Yes	No	No
Ybx1	NM_011732	Down	Down	Up	No	Yes	NA	NA	NA
Yif1a	NM_026553	No	No	Up	Yes	Yes	Yes	No	No
Yipf3	NM_145353	No	No	Up	Yes	Yes	No	No	No
Ythdf2	NM_145393	No	No	Down	Yes	Yes	No	No	No
Ywhae	NM_009536	Down	Down	Up	No	Yes	NA	NA	NA
Ywhaz*	NM_011740	Down-TAAATTAGTCTTTTGGT Down-TAAGTGGAATAAAAGTT Up-ATCTTTCTGGCTCCACT	Down	Up	No	Yes	NA	NA	NA
Zbtb17	NM_009541	No	Up	No	Yes	No	No	No	No
Zc3h11a	NM_144530	No	Down	No	Yes	Yes	No	No	No
Zc3h15	NM_026934	Down	No	No	No	Yes	NA	NA	NA
Zc3h7b	NM_001081016	No	Up	No	No	Yes	NA	NA	NA
Zc3hc1	NM_172735	Down	Down	No	Yes	Yes	Yes	No	No
Zc4h2	NM_001003916	Up	Down	No	Yes	Yes	No	No	No
Zcchc14	NM_080855	No	Down	No	Yes	Yes	No	No	No
Zcrb1	NM_026025	No	Down	No	Yes	Yes	Yes	No	No
Zer1	NM_178694	No	No	Down	Yes	Yes	Yes	No	No
Zfand1	NM_025512	No	Down	No	No	Yes	NA	NA	NA
Zfand5	NM_009551	No	Down	No	Yes	Yes	No	No	No
Zfand6	NM_022985	No	Down	No	Yes	Yes	No	No	No
Zfp106	NM_011743	No	Up	No	Yes	Yes	No	No	No
Zfp282	NM_146175	Up	No	No	Yes	Yes	No	No	No
Zfp292	NM_013889	Down	No	No	No	No	NA	NA	NA
Zfp326	NM_018759	No	No	Up	Yes	Yes	No	No	No
Zfp354c	NM_013922	No	No	Up	No	Yes	NA	NA	NA
Zfp397	NM_027007	Down	No	No	Yes	Yes	No	No	No
Zfp410	NM_144833	No	Down	No	Yes	Yes	No	No	No
Zfp422	NM_026057	No	Down	No	Yes	No	No	No	No
Zfp511	NM_027201	No	Up	No	No	Yes	NA	NA	NA
Zfp637	NM_177684	Up	No	No	No	No	NA	NA	NA
Zfp664	NM_001081750	Down	No	No	No	Yes	NA	NA	NA
Zfp706	NM_026521	Down	Down	No	No	Yes	NA	NA	NA
Zfp944	NM_176962	Up	No	No	No	No	NA	NA	NA
Zfp946	NM_198003	No	No	Up	No	Yes	NA	NA	NA
Zfr	NM_011767	Up	No	No	Yes	Yes	No	No	No
Zik1	NM_009577	No	No	Down	Yes	Yes	No	No	No
Zmat2	NM_025594	Down	Down	Up	Yes	Yes	No	No	No
Zmynd8	NM_027230	No	Down	No	Yes	Yes	No	No	No
Znhit1	NM_027318	Up	No	No	Yes	Yes	No	No	No
Znhit3	NM_001005223	Down	No	No	No	No	NA	NA	NA
Znrd1	NM_023162	No	Down	No	Yes	Yes	No	No	No
Zranb2	NM_017381	No	Down	No	Yes	Yes	Yes	No	No
Zswim1	NM_028028	No	Down	No	Yes	Yes	No	No	No
Zwint	NM_025635	Down	No	No	No	Yes	NA	NA	NA

## Sheet: Sheet2
NM_027855	Yes
NM_024179	Yes
NM_134054	Yes
NM_198001	Yes
NM_025427	Yes
NM_026883	Yes
NM_024283	Yes
NM_026958	Yes
NM_174987	Yes
NM_028211	Yes
NM_026318	Yes
NM_183256	Yes
NM_197991	Yes
NM_029748	Yes
NM_026403	Yes
NM_026312	Yes
NM_028308	Yes
NM_175381	Yes
NM_026063	Yes
NM_026064	Yes
NM_030240	Yes
NM_025849	Yes
NM_001033273	Yes
NM_026138	Yes
NM_026566	Yes
NM_008991	Yes
NM_022419	Yes
NM_080633	Yes
NM_025790	Yes
NM_080575	Yes
NM_019673	Yes
NM_031404	Yes
NM_021895	Yes
NM_007397	Yes
NM_033565	Yes
NM_139153	Yes
NM_010472	Yes
NM_207219	Yes
NM_145144	Yes
NM_016895	Yes
NM_017476	Yes
NM_001007589	Yes
NM_009657	Yes
NM_172943	Yes
NM_175134	Yes
NM_023210	Yes
NM_007456	Yes
NM_007457	Yes
NM_007459	Yes
NM_009679	Yes
NM_021492	Yes
NM_007461	Yes
NM_007462	Yes
NM_007467	Yes
NM_009696	Yes
NM_007478	Yes
NM_007479	Yes
NM_029802	Yes
NM_133796	Yes
NM_024191	Yes
NM_177305	Yes
NM_019419	Yes
NM_019767	Yes
NM_026369	Yes
NM_024184	Yes
NM_028386	Yes
NM_026487	Yes
NM_007505	Yes
NM_016774	Yes
NM_025313	Yes
NM_009725	Yes
NM_175015	Yes
NM_033617	Yes
NM_025272	Yes
NM_007509	Yes
NM_007512	Yes
NM_009530	Yes
NM_177746	Yes
NM_027395	Yes
NM_011714	Yes
NM_001001493	Yes
NM_207203	Yes
NM_012060	Yes
NM_026602	Yes
NM_029410	Yes
NM_029850	Yes
NM_016787	Yes
NM_026975	Yes
NM_175277	Yes
NM_030147	Yes
NM_026396	Yes
NM_007569	Yes
NM_007570	Yes
NM_025840	Yes
NM_007573	Yes
NM_172549	Yes
NM_013879	Yes
NM_009786	Yes
NM_007616	Yes
NM_001037913	Yes
NM_028312	Yes
NM_026613	Yes
NM_009829	Yes
NM_023243	Yes
NM_017367	Yes
NM_009828	Yes
NM_009836	Yes
NM_019421	Yes
NM_133837	Yes
NM_023223	Yes
NM_009861	Yes
NM_172395	Yes
NM_013538	Yes
NM_026410	Yes
NM_009868	Yes
NM_007659	Yes
NM_009884	Yes
NM_019405	Yes
NM_007684	Yes
NM_007688	Yes
NM_138585	Yes
NM_029814	Yes
NM_007705	Yes
NM_021273	Yes
NM_171826	Yes
NM_007714	Yes
NM_023671	Yes
NM_019649	Yes
NM_013492	Yes
NM_009919	Yes
NM_030131	Yes
NM_028044	Yes
NM_212484	Yes
NM_029861	Yes
NM_177129	Yes
NM_009931	Yes
NM_175095	Yes
NM_147778	Yes
NM_021538	Yes
NM_019817	Yes
NM_019877	Yes
NM_027978	Yes
NM_175484	Yes
NM_010926	Yes
NM_007747	Yes
NM_025379	Yes
NM_013494	Yes
NM_145473	Yes
NM_013767	Yes
NM_009976	Yes
NM_024199	Yes
NM_181322	Yes
NM_025680	Yes
NM_009983	Yes
NM_009984	Yes
NM_022325	Yes
NM_007803	Yes
NM_183315	Yes
NM_012042	Yes
NM_198602	Yes
NM_028868	Yes
NM_025797	Yes
NM_025558	Yes
NM_029787	Yes
NM_145422	Yes
NM_026412	Yes
NM_001007571	Yes
NM_172681	Yes
NM_011873	Yes
NM_027030	Yes
NM_010024	Yes
NM_023203	Yes
NM_026993	Yes
NM_015735	Yes
NM_007837	Yes
NM_134040	Yes
NM_025860	Yes
NM_019693	Yes
NM_010028	Yes
NM_145975	Yes
NM_026360	Yes
NM_025900	Yes
NM_178380	Yes
NM_023232	Yes
NM_007862	Yes
NM_030225	Yes
NM_152915	Yes
NM_001039520	Yes
NM_019795	Yes
NM_172639	Yes
NM_010072	Yes
NM_009955	Yes
NM_011993	Yes
NM_023047	Yes
NM_019771	Yes
NM_019819	Yes
NM_001013380	Yes
NM_172726	Yes
NM_016772	Yes
NM_145537	Yes
NM_007908	Yes
NM_010110	Yes
NM_010111	Yes
NM_027236	Yes
NM_153178	Yes
NM_026114	Yes
NM_010123	Yes
NM_133916	Yes
NM_145380	Yes
NM_145625	Yes
NM_172703	Yes
NM_010487	Yes
NM_023502	Yes
NM_013536	Yes
NM_007930	Yes
NM_015744	Yes
NM_175009	Yes
NM_007936	Yes
NM_010142	Yes
NM_026170	Yes
NM_080469	Yes
NM_145615	Yes
NM_207214	Yes
NM_021272	Yes
NM_146094	Yes
NM_007983	Yes
NM_053090	Yes
NM_170755	Yes
NM_178764	Yes
NM_001033136	Yes
NM_026635	Yes
NM_026620	Yes
NM_023229	Yes
NM_145564	Yes
NM_001033156	Yes
NM_025386	Yes
NM_025995	Yes
NM_007999	Yes
NM_080433	Yes
NM_175276	Yes
NM_018828	Yes
NM_008034	Yes
NM_008047	Yes
NM_010243	Yes
NM_019502	Yes
NM_011814	Yes
NM_013716	Yes
NM_207669	Yes
NM_016905	Yes
NM_008083	Yes
NM_153144	Yes
NM_133236	Yes
NM_133831	Yes
NM_020567	Yes
NM_025331	Yes
NM_010316	Yes
NM_010301	Yes
NM_008138	Yes
NM_018748	Yes
NM_016696	Yes
NM_153581	Yes
NM_133756	Yes
NM_013535	Yes
NM_008168	Yes
NM_207670	Yes
NM_019827	Yes
NM_010360	Yes
NM_001039519	Yes
NM_025652	Yes
NM_027000	Yes
NM_207000	Yes
NM_013543	Yes
NM_024439	Yes
NM_026115	Yes
NM_011826	Yes
NM_181821	Yes
NM_008229	Yes
NM_133808	Yes
NM_008234	Yes
NM_022331	Yes
NM_010419	Yes
NM_019479	Yes
NM_015787	Yes
NM_010439	Yes
NM_016710	Yes
NM_008258	Yes
NM_016806	Yes
NM_021510	Yes
NM_177301	Yes
NM_028871	Yes
NM_016805	Yes
NM_016690	Yes
NM_144802	Yes
NM_016763	Yes
NM_010481	Yes
NM_010495	Yes
NM_010496	Yes
NM_008321	Yes
NM_031156	Yes
NM_173011	Yes
NM_025409	Yes
NM_010500	Yes
NM_025931	Yes
NM_010517	Yes
NM_018741	Yes
NM_080419	Yes
NM_011879	Yes
NM_026079	Yes
NM_134437	Yes
NM_173751	Yes
NM_029673	Yes
NM_016692	Yes
NM_011919	Yes
NM_153526	Yes
NM_027927	Yes
NM_153414	Yes
NM_026348	Yes
NM_008409	Yes
NM_008410	Yes
NM_010591	Yes
NM_028805	Yes
NM_021487	Yes
NM_134110	Yes
NM_172747	Yes
NM_008445	Yes
NM_008448	Yes
NM_008449	Yes
NM_008450	Yes
NM_021366	Yes
NM_029742	Yes
NM_025327	Yes
NM_145743	Yes
NM_008640	Yes
NM_008495	Yes
NM_177763	Yes
NM_010710	Yes
NM_025828	Yes
NM_057173	Yes
NM_010729	Yes
NM_175478	Yes
NM_001024645	Yes
NM_153521	Yes
NM_008516	Yes
NM_030083	Yes
NM_026313	Yes
NM_011942	Yes
NM_019791	Yes
NM_011943	Yes
NM_008696	Yes
NM_007896	Yes
NM_133350	Yes
NM_008538	Yes
NM_010807	Yes
NM_145569	Yes
NM_010771	Yes
NM_019434	Yes
NM_008568	Yes
NM_145955	Yes
NM_008618	Yes
NM_010787	Yes
NM_172424	Yes
NM_029365	Yes
NM_008590	Yes
NM_175224	Yes
NM_019648	Yes
NM_028095	Yes
NM_021554	Yes
NM_025569	Yes
NM_027422	Yes
NM_022328	Yes
NM_133839	Yes
NM_026178	Yes
NM_175217	Yes
NM_008608	Yes
NM_008612	Yes
NM_026759	Yes
NM_026310	Yes
NM_026591	Yes
NM_024227	Yes
NM_027098	Yes
NM_025500	Yes
NM_010922	Yes
NM_001031808	Yes
NM_023331	Yes
NM_025595	Yes
NM_026851	Yes
NM_011885	Yes
NM_025544	Yes
NM_026768	Yes
NM_026826	Yes
NM_024174	Yes
NM_028722	Yes
NM_010833	Yes
NM_010835	Yes
NM_008630	Yes
NM_008634	Yes
NM_019880	Yes
NM_019758	Yes
NM_138745	Yes
NM_008098	Yes
NM_016804	Yes
NM_175260	Yes
NM_023402	Yes
NM_011586	Yes
NM_008676	Yes
NM_146171	Yes
NM_001033201	Yes
NM_026554	Yes
NM_144892	Yes
NM_010882	Yes
NM_019443	Yes
NM_025551	Yes
NM_010885	Yes
NM_023202	Yes
NM_025316	Yes
NM_001033305	Yes
NM_025523	Yes
NM_008683	Yes
NM_016701	Yes
NM_010894	Yes
NM_010895	Yes
NM_009717	Yes
NM_009718	Yes
NM_010907	Yes
NM_025449	Yes
NM_023647	Yes
NM_008698	Yes
NM_023175	Yes
NM_019730	Yes
NM_133939	Yes
NM_023144	Yes
NM_008672	Yes
NM_024193	Yes
NM_008714	Yes
NM_008942	Yes
NM_173788	Yes
NM_011630	Yes
NM_152229	Yes
NM_008741	Yes
NM_026004	Yes
NM_011956	Yes
NM_026023	Yes
NM_173748	Yes
NM_025399	Yes
NM_025839	Yes
NM_026623	Yes
NM_018815	Yes
NM_016813	Yes
NM_027257	Yes
NM_016968	Yes
NM_024180	Yes
NM_133676	Yes
NM_017375	Yes
NM_134150	Yes
NM_011023	Yes
NM_024188	Yes
NM_011032	Yes
NM_011119	Yes
NM_008775	Yes
NM_026420	Yes
NM_146169	Yes
NM_172858	Yes
NM_013626	Yes
NM_145962	Yes
NM_011112	Yes
NM_011863	Yes
NM_023209	Yes
NM_011865	Yes
NM_008800	Yes
NM_028303	Yes
NM_011063	Yes
NM_023651	Yes
NM_026027	Yes
NM_011070	Yes
NM_027044	Yes
NM_011072	Yes
NM_019410	Yes
NM_016783	Yes
NM_026737	Yes
NM_008838	Yes
NM_054051	Yes
NM_011099	Yes
NM_019788	Yes
NM_023320	Yes
NM_011125	Yes
NM_025928	Yes
NM_173180	Yes
NM_011130	Yes
NM_009087	Yes
NM_145632	Yes
NM_183308	Yes
NM_080555	Yes
NM_026352	Yes
NM_026141	Yes
NM_028292	Yes
NM_031868	Yes
NM_172707	Yes
NM_021391	Yes
NM_181595	Yes
NM_172261	Yes
NM_019411	Yes
NM_012021	Yes
NM_021880	Yes
NM_008855	Yes
NM_145404	Yes
NM_018785	Yes
NM_013830	Yes
NM_138659	Yes
NM_011965	Yes
NM_008944	Yes
NM_011966	Yes
NM_011185	Yes
NM_011970	Yes
NM_011186	Yes
NM_011187	Yes
NM_011188	Yes
NM_008949	Yes
NM_011874	Yes
NM_025894	Yes
NM_011875	Yes
NM_021526	Yes
NM_010817	Yes
NM_026545	Yes
NM_011189	Yes
NM_134138	Yes
NM_133900	Yes
NM_019550	Yes
NM_013782	Yes
NM_011197	Yes
NM_026988	Yes
NM_133949	Yes
NM_021345	Yes
NM_011218	Yes
NM_017382	Yes
NM_008997	Yes
NM_026697	Yes
NM_024436	Yes
NM_023126	Yes
NM_019773	Yes
NM_145522	Yes
NM_145510	Yes
NM_012025	Yes
NM_011232	Yes
NM_009009	Yes
NM_029780	Yes
NM_025936	Yes
NM_025717	Yes
NM_148930	Yes
NM_011254	Yes
NM_173867	Yes
NM_026557	Yes
NM_011992	Yes
NM_009045	Yes
NM_026395	Yes
NM_207234	Yes
NM_177740	Yes
NM_011277	Yes
NM_011278	Yes
NM_027371	Yes
NM_019428	Yes
NM_020600	Yes
NM_012052	Yes
NM_009103	Yes
NM_009104	Yes
NM_027530	Yes
NM_016759	Yes
NM_019685	Yes
NM_007901	Yes
NM_133678	Yes
NM_021390	Yes
NM_009120	Yes
NM_016882	Yes
NM_009121	Yes
NM_145587	Yes
NM_020270	Yes
NM_178653	Yes
NM_009162	Yes
NM_009143	Yes
NM_025468	Yes
NM_024206	Yes
NM_027016	Yes
NM_011976	Yes
NM_009154	Yes
NM_053102	Yes
NM_011129	Yes
NM_031179	Yes
NM_030109	Yes
NM_153053	Yes
NM_023603	Yes
NM_026377	Yes
NM_027324	Yes
NM_009163	Yes
NM_019989	Yes
NM_080559	Yes
NM_009169	Yes
NM_138676	Yes
NM_011014	Yes
NM_009193	Yes
NM_182959	Yes
NM_148938	Yes
NM_007450	Yes
NM_009579	Yes
NM_178651	Yes
NM_178675	Yes
NM_139143	Yes
NM_175328	Yes
NM_172780	Yes
NM_025531	Yes
NM_019710	Yes
NM_007790	Yes
NM_133786	Yes
NM_025695	Yes
NM_009225	Yes
NM_021335	Yes
NM_025507	Yes
NM_019727	Yes
NM_017472	Yes
NM_026998	Yes
NM_013671	Yes
NM_025312	Yes
NM_009234	Yes
NM_011438	Yes
NM_177753	Yes
NM_009242	Yes
NM_010097	Yes
NM_025668	Yes
NM_138584	Yes
NM_144550	Yes
NM_021287	Yes
NM_011018	Yes
NM_009273	Yes
NM_009274	Yes
NM_026130	Yes
NM_025448	Yes
NM_026155	Yes
NM_020491	Yes
NM_011374	Yes
NM_009181	Yes
NM_024270	Yes
NM_025285	Yes
NM_023231	Yes
NM_019719	Yes
NM_018768	Yes
NM_019879	Yes
NM_009460	Yes
NM_013678	Yes
NM_175190	Yes
NM_009303	Yes
NM_009304	Yes
NM_009305	Yes
NM_025575	Yes
NM_018804	Yes
NM_019754	Yes
NM_011528	Yes
NM_009319	Yes
NM_025548	Yes
NM_011603	Yes
NM_009322	Yes
NM_026456	Yes
NM_013686	Yes
NM_009370	Yes
NM_013691	Yes
NM_001008425	Yes
NM_025435	Yes
NM_011590	Yes
NM_009388	Yes
NM_053157	Yes
NM_080556	Yes
NM_134142	Yes
NM_133804	Yes
NM_011626	Yes
NM_199199	Yes
NM_026798	Yes
NM_025791	Yes
NM_026239	Yes
NM_029565	Yes
NM_026432	Yes
NM_011607	Yes
NM_177296	Yes
NM_011623	Yes
NM_144884	Yes
NM_152800	Yes
NM_025482	Yes
NM_198102	Yes
NM_030706	Yes
NM_053100	Yes
NM_133975	Yes
NM_025873	Yes
NM_013735	Yes
NM_025537	Yes
NM_021884	Yes
NM_011650	Yes
NM_019793	Yes
NM_025982	Yes
NM_019656	Yes
NM_019634	Yes
NM_031201	Yes
NM_009441	Yes
NM_013697	Yes
NM_009448	Yes
NM_023279	Yes
NM_011655	Yes
NM_026872	Yes
NM_019668	Yes
NM_009458	Yes
NM_009454	Yes
NM_009456	Yes
NM_019949	Yes
NM_027315	Yes
NM_026024	Yes
NM_054093	Yes
NM_026666	Yes
NM_025666	Yes
NM_146093	Yes
NM_026390	Yes
NM_011670	Yes
NM_011675	Yes
NM_025388	Yes
NM_026435	Yes
NM_026123	Yes
NM_025407	Yes
NM_025899	Yes
NM_025352	Yes
NM_024258	Yes
NM_013919	Yes
NM_144937	Yes
NM_026031	Yes
NM_009497	Yes
NM_177354	Yes
NM_011693	Yes
NM_009503	Yes
NM_177683	Yes
NM_009507	Yes
NM_011701	Yes
NM_029478	Yes
NM_019780	Yes
NM_018765	Yes
NM_175450	Yes
NM_026399	Yes
NM_029361	Yes
NM_021539	Yes
NM_025830	Yes
NM_133216	Yes
NM_011917	Yes
NM_026553	Yes
NM_145353	Yes
NM_145393	Yes
NM_009541	Yes
NM_144530	Yes
NM_172735	Yes
NM_001003916	Yes
NM_080855	Yes
NM_026025	Yes
NM_178694	Yes
NM_009551	Yes
NM_022985	Yes
NM_011743	Yes
NM_146175	Yes
NM_018759	Yes
NM_027007	Yes
NM_144833	Yes
NM_026057	Yes
NM_011767	Yes
NM_009577	Yes
NM_025594	Yes
NM_027230	Yes
NM_027318	Yes
NM_023162	Yes
NM_017381	Yes
NM_028028	Yes
NM_025319	No
NR_027897	No
NM_001081108	No
NM_019772	No
NM_027269	No
NM_026503	No
NM_026411	No
NM_025471	No
NM_028077	No
NM_027360	No
NM_172280	No
NM_001081226	No
NM_001033630	No
NR_030738	No
NR_024619	No
NR_027826	No
NR_015556	No
NM_025642	No
NM_028299	No
NR_033780	No
NM_001048250	No
NM_025577	No
NM_028440	No
NM_134022	No
NM_133937	No
NM_145609	No
NM_172396	No
NR_027827	No
XR_106121	No
NM_013854	No
NM_009338	No
NM_007393	No
NM_010347	No
NM_007926	No
NM_001164503	No
NM_134071	No
NM_198613	No
NM_009682	No
NM_144897	No
NM_009698	No
NM_001081295	No
NM_001080819	No
NM_197995	No
NM_019722	No
NM_026034	No
NM_029711	No
NM_133728	No
NM_027862	No
NM_016755	No
NM_020582	No
NM_007507	No
NM_025381	No
NM_024173	No
NM_001033474	No
NM_011497	No
NM_177047	No
NM_027404	No
NM_001001181	No
NM_025392	No
NM_009052	No
NM_009749	No
NM_212457	No
NM_015740	No
NM_026678	No
NM_172149	No
NM_009761	No
NM_016778	No
NM_011794	No
NM_020558	No
NM_009790	No
NM_007590	No
NM_001195565	No
NM_027994	No
NM_007622	No
NM_001159697	No
NM_023731	No
NM_172301	No
NM_007630	No
NM_007636	No
NM_009837	No
NM_007637	No
NM_009840	No
NM_016898	No
NM_133655	No
NM_025584	No
NM_139291	No
NM_177613	No
NM_016742	No
NM_027879	No
NM_028023	No
NM_013812	No
NM_009871	No
NM_029976	No
NM_001128151	No
NM_007681	No
NM_001081363	No
NM_021886	No
NM_001109747	No
NM_001099637	No
NM_007687	No
NM_001081417	No
NM_134141	No
NM_134007	No
NM_025415	No
NM_033444	No
NM_146047	No
NM_029635	No
NM_001017429	No
NM_009941	No
NM_007748	No
NM_053071	No
NM_007750	No
NM_024223	No
NM_146087	No
NM_007788	No
NM_026493	No
NM_007793	No
NM_023153	No
NM_025567	No
NM_007808	No
NM_177640	No
NM_001162943	No
NM_153065	No
NM_007840	No
NM_026794	No
NM_139221	No
NM_001039514	No
NM_001037938	No
NM_018808	No
NM_134081	No
NM_133964	No
NM_026767	No
NM_144858	No
NM_025456	No
NM_053119	No
NM_021519	No
NM_010106	No
NM_018796	No
NM_026007	No
NM_007907	No
NM_010120	No
NM_025437	No
NM_026892	No
NM_012010	No
NM_146200	No
NM_018799	No
NM_028659	No
NM_138669	No
NM_170777	No
NM_001026212	No
NM_175266	No
NM_025516	No
NM_026129	No
NM_028039	No
NM_016903	No
NM_001081090	No
NM_007968	No
NM_175399	No
NM_145421	No
NM_175179	No
NM_028617	No
NM_025591	No
NM_138743	No
NM_001033231	No
NM_025511	No
NM_197989	No
NM_026558	No
NM_001159963	No
NM_001081034	No
NM_010191	No
NM_134469	No
NM_007996	No
NM_008019	No
NM_010227	No
NM_153791	No
NM_001033469	No
NM_013522	No
NM_010239	No
NM_010240	No
NM_022004	No
NM_011817	No
NM_153569	No
NR_002840	No
NM_030719	No
NM_178856	No
NM_023140	No
NM_019821	No
XM_003085146	No
NM_001033458	No
XM_001478223	No
NM_001033297	No
NM_001004191	No
NM_008143	No
NM_025277	No
NM_008155	No
NM_080289	No
NM_010362	No
NM_145147	No
NM_030678	No
NM_177688	No
NM_029938	No
NM_008210	No
NM_008211	No
NM_001083955	No
NM_026774	No
NM_008231	No
NM_175457	No
NM_008248	No
NM_175660	No
NM_001177544	No
NM_175654	No
NM_030082	No
NM_008252	No
NM_008253	No
NM_008251	No
NM_029872	No
NM_001079824	No
NM_024219	No
NM_010480	No
NM_008302	No
NM_011631	No
NM_010477	No
NM_008303	No
NM_008338	No
NM_023343	No
NM_028260	No
NM_010592	No
NM_010664	No
NM_134137	No
NM_173756	No
NM_024194	No
NM_172947	No
NM_019499	No
NR_002847	No
NM_026160	No
NM_023138	No
NM_178684	No
NM_013595	No
NM_008617	No
NM_025895	No
NM_019721	No
NM_175366	No
NM_008595	No
NM_019394	No
NM_172578	No
NM_023290	No
NM_133241	No
NM_019914	No
NM_010806	No
NM_023773	No
NM_025301	No
NM_011288	No
NM_029271	No
NM_025796	No
NM_017404	No
NM_026065	No
NM_026744	No
NM_029963	No
NM_008506	No
NM_008709	No
NM_201369	No
NM_007789	No
NM_010880	No
NM_027244	No
NM_025348	No
NM_010886	No
NM_025987	No
NM_026612	No
NM_025843	No
NM_023172	No
NM_029272	No
NM_026631	No
NM_025998	No
NM_019731	No
NM_018757	No
NM_026277	No
NM_023554	No
NM_053179	No
NM_025403	No
NM_001146707	No
NM_018868	No
NM_009473	No
NM_010937	No
NM_134122	No
NM_001162855	No
NM_027289	No
NM_011955	No
NM_013614	No
NM_178751	No
NM_025509	No
NM_172416	No
NM_019402	No
NM_026550	No
NM_007415	No
NM_001081251	No
NM_011051	No
NM_026850	No
NM_007952	No
NM_009787	No
NM_018858	No
NM_008826	No
NM_023418	No
NM_025396	No
NM_025954	No
NM_008831	No
NM_021501	No
NM_145131	No
NM_023900	No
NM_011962	No
NM_019755	No
NM_009090	No
NM_026329	No
NM_030229	No
NM_025598	No
NM_008907	No
NM_134084	No
NM_001081086	No
NM_008889	No
NM_011034	No
NM_011563	No
NM_007452	No
NM_177782	No
NM_026364	No
NM_001081290	No
NM_133948	No
NM_011184	No
NM_011967	No
NM_011969	No
NM_008946	No
NM_008951	No
NM_025550	No
NM_011192	No
NM_001101430	No
NM_019766	No
NM_025576	No
NM_145925	No
NM_001146012	No
NM_010261	No
NM_009007	No
NM_026878	No
NM_199197	No
NM_027349	No
NM_028234	No
NM_133693	No
NM_019712	No
NM_001100591	No
NM_001085492	No
NM_020022	No
NM_027009	No
NM_145480	No
NM_007484	No
NM_053194	No
NR_003278	No
NM_030743	No
NM_022423	No
NR_003279	No
NM_026616	No
NM_173742	No
NM_018739	No
NM_011284	No
NM_026632	No
NM_011287	No
NM_009076	No
NM_016738	No
NM_009438	No
NM_025974	No
NM_009077	No
NM_022891	No
NM_024218	No
NM_009080	No
NM_019865	No
NM_025589	No
NM_009084	No
NM_011291	No
NM_013721	No
NM_012053	No
NM_011292	No
NM_007475	No
NM_133933	No
NM_025963	No
NM_009091	No
NM_175109	No
NM_026147	No
NM_024266	No
NM_026467	No
NM_016844	No
NM_009095	No
NM_029767	No
NM_010925	No
NM_029101	No
NM_025546	No
NM_198609	No
NM_030112	No
NM_019748	No
NM_001163300	No
NM_025364	No
NM_019575	No
NM_009128	No
NM_022723	No
NM_023281	No
NM_025321	No
NM_011342	No
NM_019979	No
NM_009156	No
NM_011354	No
NM_001081340	No
NM_029157	No
NM_175102	No
NM_013834	No
NM_025669	No
NM_011543	No
NM_011399	No
NM_007451	No
NM_146257	No
NM_020618	No
NM_021535	No
NR_024067	No
NM_021336	No
NM_011432	No
NM_026095	No
NM_009227	No
NM_029721	No
NM_009238	No
NM_026911	No
NM_011467	No
NM_009270	No
NM_025527	No
NM_012058	No
NM_212468	No
NM_026899	No
NM_133726	No
NM_016737	No
NM_019641	No
NM_009133	No
NM_007941	No
NM_011294	No
NM_001040435	No
NM_001042655	No
NM_026305	No
NM_009359	No
NM_019678	No
NM_054089	No
NM_022653	No
NM_016897	No
NM_010744	No
NM_026775	No
NM_134020	No
NM_025387	No
NM_001164686	No
NM_026519	No
NM_029537	No
NM_021278	No
NM_024214	No
NM_025394	No
NM_009415	No
NM_026388	No
NM_009429	No
NM_026485	No
NM_021502	No
NM_025960	No
NM_011588	No
NM_028417	No
NM_146116	No
NM_011660	No
NM_172054	No
NM_025299	No
NM_016682	No
NM_019883	No
NM_026785	No
NM_025356	No
NM_080560	No
NM_133777	No
NM_025401	No
NM_177589	No
NM_197979	No
NM_026219	No
NM_025710	No
NM_025641	No
NM_183225	No
NM_001190401	No
NM_013840	No
NM_011515	No
NM_013933	No
NM_011690	No
NM_011692	No
NM_146168	No
NM_025842	No
NM_009336	No
NM_025418	No
NM_016800	No
NM_021714	No
NM_016852	No
NM_178398	No
NM_011732	No
NM_009536	No
NM_011740	No
NM_026934	No
NM_001081016	No
NM_025512	No
NM_013889	No
NM_013922	No
NM_027201	No
NM_177684	No
NM_001081750	No
NM_026521	No
NM_176962	No
NM_198003	No
NM_001005223	No
NM_025635	No

## Sheet: Sheet3
Refseq ID	352 genes list (Bonferroni < 0.05)	64 genes list (nervous system development Bonferroni < 0.05)
NM_007462	Yes	Yes
NM_007467	Yes	Yes
NM_007570	Yes	Yes
NM_007901	Yes	Yes
NM_007936	Yes	Yes
NM_008083	Yes	Yes
NM_008098	Yes	Yes
NM_008229	Yes	Yes
NM_008321	Yes	Yes
NM_008449	Yes	Yes
NM_008608	Yes	Yes
NM_008612	Yes	Yes
NM_008634	Yes	Yes
NM_008714	Yes	Yes
NM_009154	Yes	Yes
NM_009234	Yes	Yes
NM_009322	Yes	Yes
NM_009370	Yes	Yes
NM_009441	Yes	Yes
NM_009530	Yes	Yes
NM_009717	Yes	Yes
NM_009718	Yes	Yes
NM_009861	Yes	Yes
NM_009955	Yes	Yes
NM_010110	Yes	Yes
NM_010111	Yes	Yes
NM_010142	Yes	Yes
NM_010419	Yes	Yes
NM_010487	Yes	Yes
NM_010710	Yes	Yes
NM_010835	Yes	Yes
NM_010882	Yes	Yes
NM_010894	Yes	Yes
NM_010895	Yes	Yes
NM_011023	Yes	Yes
NM_011072	Yes	Yes
NM_011129	Yes	Yes
NM_011670	Yes	Yes
NM_011976	Yes	Yes
NM_012025	Yes	Yes
NM_013492	Yes	Yes
NM_013671	Yes	Yes
NM_016701	Yes	Yes
NM_016968	Yes	Yes
NM_019479	Yes	Yes
NM_021272	Yes	Yes
NM_021273	Yes	Yes
NM_023047	Yes	Yes
NM_023279	Yes	Yes
NM_023651	Yes	Yes
NM_025548	Yes	Yes
NM_025840	Yes	Yes
NM_026031	Yes	Yes
NM_027530	Yes	Yes
NM_080433	Yes	Yes
NM_148938	Yes	Yes
NM_152229	Yes	Yes
NM_152915	Yes	Yes
NM_172261	Yes	Yes
NM_175260	Yes	Yes
NM_177129	Yes	Yes
NM_177740	Yes	Yes
NM_181595	Yes	Yes
NM_198602	Yes	Yes
NM_001031808	Yes	No
NM_001033156	Yes	No
NM_001033201	Yes	No
NM_001039519	Yes	No
NM_007397	Yes	No
NM_007456	Yes	No
NM_007457	Yes	No
NM_007459	Yes	No
NM_007461	Yes	No
NM_007478	Yes	No
NM_007479	Yes	No
NM_007569	Yes	No
NM_007616	Yes	No
NM_007659	Yes	No
NM_007684	Yes	No
NM_007714	Yes	No
NM_007790	Yes	No
NM_007837	Yes	No
NM_007896	Yes	No
NM_007908	Yes	No
NM_007930	Yes	No
NM_007983	Yes	No
NM_008034	Yes	No
NM_008138	Yes	No
NM_008234	Yes	No
NM_008448	Yes	No
NM_008450	Yes	No
NM_008683	Yes	No
NM_008696	Yes	No
NM_008838	Yes	No
NM_008855	Yes	No
NM_008942	Yes	No
NM_008944	Yes	No
NM_008949	Yes	No
NM_008997	Yes	No
NM_009009	Yes	No
NM_009045	Yes	No
NM_009120	Yes	No
NM_009162	Yes	No
NM_009169	Yes	No
NM_009181	Yes	No
NM_009193	Yes	No
NM_009225	Yes	No
NM_009273	Yes	No
NM_009274	Yes	No
NM_009303	Yes	No
NM_009304	Yes	No
NM_009319	Yes	No
NM_009454	Yes	No
NM_009456	Yes	No
NM_009458	Yes	No
NM_009460	Yes	No
NM_009503	Yes	No
NM_009507	Yes	No
NM_009679	Yes	No
NM_009696	Yes	No
NM_009786	Yes	No
NM_009828	Yes	No
NM_009829	Yes	No
NM_009836	Yes	No
NM_009884	Yes	No
NM_009983	Yes	No
NM_009984	Yes	No
NM_010072	Yes	No
NM_010123	Yes	No
NM_010243	Yes	No
NM_010301	Yes	No
NM_010439	Yes	No
NM_010481	Yes	No
NM_010591	Yes	No
NM_010907	Yes	No
NM_011032	Yes	No
NM_011070	Yes	No
NM_011112	Yes	No
NM_011119	Yes	No
NM_011185	Yes	No
NM_011186	Yes	No
NM_011187	Yes	No
NM_011188	Yes	No
NM_011218	Yes	No
NM_011277	Yes	No
NM_011374	Yes	No
NM_011590	Yes	No
NM_011603	Yes	No
NM_011655	Yes	No
NM_011714	Yes	No
NM_011865	Yes	No
NM_011874	Yes	No
NM_011875	Yes	No
NM_011885	Yes	No
NM_011917	Yes	No
NM_011943	Yes	No
NM_011965	Yes	No
NM_011966	Yes	No
NM_011970	Yes	No
NM_012042	Yes	No
NM_012052	Yes	No
NM_012060	Yes	No
NM_013494	Yes	No
NM_013536	Yes	No
NM_013538	Yes	No
NM_013686	Yes	No
NM_013767	Yes	No
NM_013830	Yes	No
NM_013919	Yes	No
NM_015735	Yes	No
NM_016690	Yes	No
NM_016692	Yes	No
NM_016763	Yes	No
NM_016804	Yes	No
NM_016806	Yes	No
NM_016813	Yes	No
NM_016882	Yes	No
NM_017381	Yes	No
NM_017382	Yes	No
NM_017472	Yes	No
NM_018765	Yes	No
NM_018768	Yes	No
NM_018785	Yes	No
NM_018815	Yes	No
NM_019405	Yes	No
NM_019411	Yes	No
NM_019419	Yes	No
NM_019428	Yes	No
NM_019502	Yes	No
NM_019550	Yes	No
NM_019648	Yes	No
NM_019668	Yes	No
NM_019673	Yes	No
NM_019685	Yes	No
NM_019693	Yes	No
NM_019710	Yes	No
NM_019719	Yes	No
NM_019727	Yes	No
NM_019773	Yes	No
NM_019780	Yes	No
NM_019788	Yes	No
NM_019817	Yes	No
NM_019819	Yes	No
NM_019827	Yes	No
NM_019877	Yes	No
NM_019949	Yes	No
NM_020270	Yes	No
NM_020600	Yes	No
NM_021335	Yes	No
NM_021366	Yes	No
NM_021492	Yes	No
NM_021510	Yes	No
NM_021526	Yes	No
NM_021538	Yes	No
NM_021539	Yes	No
NM_021880	Yes	No
NM_021884	Yes	No
NM_021895	Yes	No
NM_022325	Yes	No
NM_023126	Yes	No
NM_023144	Yes	No
NM_023209	Yes	No
NM_023223	Yes	No
NM_023243	Yes	No
NM_023603	Yes	No
NM_024199	Yes	No
NM_024206	Yes	No
NM_024258	Yes	No
NM_024436	Yes	No
NM_024439	Yes	No
NM_025327	Yes	No
NM_025386	Yes	No
NM_025388	Yes	No
NM_025407	Yes	No
NM_025435	Yes	No
NM_025468	Yes	No
NM_025507	Yes	No
NM_025537	Yes	No
NM_025544	Yes	No
NM_025575	Yes	No
NM_025595	Yes	No
NM_025666	Yes	No
NM_025668	Yes	No
NM_025717	Yes	No
NM_025828	Yes	No
NM_025830	Yes	No
NM_025873	Yes	No
NM_025899	Yes	No
NM_025928	Yes	No
NM_025936	Yes	No
NM_025995	Yes	No
NM_026024	Yes	No
NM_026025	Yes	No
NM_026027	Yes	No
NM_026114	Yes	No
NM_026115	Yes	No
NM_026123	Yes	No
NM_026130	Yes	No
NM_026141	Yes	No
NM_026155	Yes	No
NM_026170	Yes	No
NM_026313	Yes	No
NM_026352	Yes	No
NM_026399	Yes	No
NM_026410	Yes	No
NM_026420	Yes	No
NM_026435	Yes	No
NM_026456	Yes	No
NM_026545	Yes	No
NM_026553	Yes	No
NM_026554	Yes	No
NM_026591	Yes	No
NM_026602	Yes	No
NM_026623	Yes	No
NM_026697	Yes	No
NM_026737	Yes	No
NM_026759	Yes	No
NM_026768	Yes	No
NM_026826	Yes	No
NM_026851	Yes	No
NM_026988	Yes	No
NM_026993	Yes	No
NM_026998	Yes	No
NM_027000	Yes	No
NM_027016	Yes	No
NM_027030	Yes	No
NM_027044	Yes	No
NM_027098	Yes	No
NM_027236	Yes	No
NM_027315	Yes	No
NM_027371	Yes	No
NM_027927	Yes	No
NM_028292	Yes	No
NM_028386	Yes	No
NM_028805	Yes	No
NM_029361	Yes	No
NM_029780	Yes	No
NM_029814	Yes	No
NM_030109	Yes	No
NM_030147	Yes	No
NM_031156	Yes	No
NM_031179	Yes	No
NM_031868	Yes	No
NM_053102	Yes	No
NM_054093	Yes	No
NM_133216	Yes	No
NM_133350	Yes	No
NM_133676	Yes	No
NM_133678	Yes	No
NM_133786	Yes	No
NM_133837	Yes	No
NM_133916	Yes	No
NM_133939	Yes	No
NM_133975	Yes	No
NM_134150	Yes	No
NM_138585	Yes	No
NM_138659	Yes	No
NM_144802	Yes	No
NM_144884	Yes	No
NM_144892	Yes	No
NM_144937	Yes	No
NM_145380	Yes	No
NM_145404	Yes	No
NM_145473	Yes	No
NM_145510	Yes	No
NM_145564	Yes	No
NM_145587	Yes	No
NM_145625	Yes	No
NM_145632	Yes	No
NM_145975	Yes	No
NM_146169	Yes	No
NM_146171	Yes	No
NM_148930	Yes	No
NM_152800	Yes	No
NM_153053	Yes	No
NM_153178	Yes	No
NM_153521	Yes	No
NM_172424	Yes	No
NM_172703	Yes	No
NM_172707	Yes	No
NM_172735	Yes	No
NM_172858	Yes	No
NM_173180	Yes	No
NM_173788	Yes	No
NM_173867	Yes	No
NM_175224	Yes	No
NM_177296	Yes	No
NM_177301	Yes	No
NM_178694	Yes	No
NM_181322	Yes	No
NM_198102	Yes	No
NM_207214	Yes	No
NM_001001493	No	No
NM_001003916	No	No
NM_001007571	No	No
NM_001007589	No	No
NM_001008425	No	No
NM_001013380	No	No
NM_001024645	No	No
NM_001033136	No	No
NM_001033273	No	No
NM_001033305	No	No
NM_001037913	No	No
NM_001039520	No	No
NM_007450	No	No
NM_007505	No	No
NM_007509	No	No
NM_007512	No	No
NM_007573	No	No
NM_007688	No	No
NM_007705	No	No
NM_007747	No	No
NM_007803	No	No
NM_007862	No	No
NM_007999	No	No
NM_008047	No	No
NM_008168	No	No
NM_008258	No	No
NM_008409	No	No
NM_008410	No	No
NM_008445	No	No
NM_008495	No	No
NM_008516	No	No
NM_008538	No	No
NM_008568	No	No
NM_008590	No	No
NM_008618	No	No
NM_008630	No	No
NM_008640	No	No
NM_008672	No	No
NM_008676	No	No
NM_008698	No	No
NM_008741	No	No
NM_008775	No	No
NM_008800	No	No
NM_008991	No	No
NM_009087	No	No
NM_009103	No	No
NM_009104	No	No
NM_009121	No	No
NM_009143	No	No
NM_009163	No	No
NM_009242	No	No
NM_009305	No	No
NM_009388	No	No
NM_009448	No	No
NM_009497	No	No
NM_009541	No	No
NM_009551	No	No
NM_009577	No	No
NM_009579	No	No
NM_009657	No	No
NM_009725	No	No
NM_009868	No	No
NM_009919	No	No
NM_009931	No	No
NM_009976	No	No
NM_010024	No	No
NM_010028	No	No
NM_010097	No	No
NM_010316	No	No
NM_010360	No	No
NM_010472	No	No
NM_010495	No	No
NM_010496	No	No
NM_010500	No	No
NM_010517	No	No
NM_010729	No	No
NM_010771	No	No
NM_010787	No	No
NM_010807	No	No
NM_010817	No	No
NM_010833	No	No
NM_010885	No	No
NM_010922	No	No
NM_010926	No	No
NM_011014	No	No
NM_011018	No	No
NM_011063	No	No
NM_011099	No	No
NM_011125	No	No
NM_011130	No	No
NM_011189	No	No
NM_011197	No	No
NM_011232	No	No
NM_011254	No	No
NM_011278	No	No
NM_011438	No	No
NM_011528	No	No
NM_011586	No	No
NM_011607	No	No
NM_011623	No	No
NM_011626	No	No
NM_011630	No	No
NM_011650	No	No
NM_011675	No	No
NM_011693	No	No
NM_011701	No	No
NM_011743	No	No
NM_011767	No	No
NM_011814	No	No
NM_011826	No	No
NM_011863	No	No
NM_011873	No	No
NM_011879	No	No
NM_011919	No	No
NM_011942	No	No
NM_011956	No	No
NM_011992	No	No
NM_011993	No	No
NM_012021	No	No
NM_013535	No	No
NM_013543	No	No
NM_013626	No	No
NM_013678	No	No
NM_013691	No	No
NM_013697	No	No
NM_013716	No	No
NM_013735	No	No
NM_013782	No	No
NM_013879	No	No
NM_015744	No	No
NM_015787	No	No
NM_016696	No	No
NM_016710	No	No
NM_016759	No	No
NM_016772	No	No
NM_016774	No	No
NM_016783	No	No
NM_016787	No	No
NM_016805	No	No
NM_016895	No	No
NM_016905	No	No
NM_017367	No	No
NM_017375	No	No
NM_017476	No	No
NM_018741	No	No
NM_018748	No	No
NM_018759	No	No
NM_018804	No	No
NM_018828	No	No
NM_019410	No	No
NM_019421	No	No
NM_019434	No	No
NM_019443	No	No
NM_019634	No	No
NM_019649	No	No
NM_019656	No	No
NM_019730	No	No
NM_019754	No	No
NM_019758	No	No
NM_019767	No	No
NM_019771	No	No
NM_019791	No	No
NM_019793	No	No
NM_019795	No	No
NM_019879	No	No
NM_019880	No	No
NM_019989	No	No
NM_020491	No	No
NM_020567	No	No
NM_021287	No	No
NM_021345	No	No
NM_021390	No	No
NM_021391	No	No
NM_021487	No	No
NM_021554	No	No
NM_022328	No	No
NM_022331	No	No
NM_022419	No	No
NM_022985	No	No
NM_023162	No	No
NM_023175	No	No
NM_023202	No	No
NM_023203	No	No
NM_023210	No	No
NM_023229	No	No
NM_023231	No	No
NM_023232	No	No
NM_023320	No	No
NM_023331	No	No
NM_023402	No	No
NM_023502	No	No
NM_023647	No	No
NM_023671	No	No
NM_024174	No	No
NM_024179	No	No
NM_024180	No	No
NM_024184	No	No
NM_024188	No	No
NM_024191	No	No
NM_024193	No	No
NM_024227	No	No
NM_024270	No	No
NM_024283	No	No
NM_025272	No	No
NM_025285	No	No
NM_025312	No	No
NM_025313	No	No
NM_025316	No	No
NM_025331	No	No
NM_025352	No	No
NM_025379	No	No
NM_025399	No	No
NM_025409	No	No
NM_025427	No	No
NM_025448	No	No
NM_025449	No	No
NM_025482	No	No
NM_025500	No	No
NM_025523	No	No
NM_025531	No	No
NM_025551	No	No
NM_025558	No	No
NM_025569	No	No
NM_025594	No	No
NM_025652	No	No
NM_025680	No	No
NM_025695	No	No
NM_025790	No	No
NM_025791	No	No
NM_025797	No	No
NM_025839	No	No
NM_025849	No	No
NM_025860	No	No
NM_025894	No	No
NM_025900	No	No
NM_025931	No	No
NM_025982	No	No
NM_026004	No	No
NM_026023	No	No
NM_026057	No	No
NM_026063	No	No
NM_026064	No	No
NM_026079	No	No
NM_026138	No	No
NM_026178	No	No
NM_026239	No	No
NM_026310	No	No
NM_026312	No	No
NM_026318	No	No
NM_026348	No	No
NM_026360	No	No
NM_026369	No	No
NM_026377	No	No
NM_026390	No	No
NM_026395	No	No
NM_026396	No	No
NM_026403	No	No
NM_026412	No	No
NM_026432	No	No
NM_026487	No	No
NM_026557	No	No
NM_026566	No	No
NM_026613	No	No
NM_026620	No	No
NM_026635	No	No
NM_026666	No	No
NM_026798	No	No
NM_026872	No	No
NM_026883	No	No
NM_026958	No	No
NM_026975	No	No
NM_027007	No	No
NM_027230	No	No
NM_027257	No	No
NM_027318	No	No
NM_027324	No	No
NM_027395	No	No
NM_027422	No	No
NM_027855	No	No
NM_027978	No	No
NM_028028	No	No
NM_028044	No	No
NM_028095	No	No
NM_028211	No	No
NM_028303	No	No
NM_028308	No	No
NM_028312	No	No
NM_028722	No	No
NM_028868	No	No
NM_028871	No	No
NM_029365	No	No
NM_029410	No	No
NM_029478	No	No
NM_029565	No	No
NM_029673	No	No
NM_029742	No	No
NM_029748	No	No
NM_029787	No	No
NM_029802	No	No
NM_029850	No	No
NM_029861	No	No
NM_030083	No	No
NM_030131	No	No
NM_030225	No	No
NM_030240	No	No
NM_030706	No	No
NM_031201	No	No
NM_031404	No	No
NM_033565	No	No
NM_033617	No	No
NM_053090	No	No
NM_053100	No	No
NM_053157	No	No
NM_054051	No	No
NM_057173	No	No
NM_080419	No	No
NM_080469	No	No
NM_080555	No	No
NM_080556	No	No
NM_080559	No	No
NM_080575	No	No
NM_080633	No	No
NM_080855	No	No
NM_133236	No	No
NM_133756	No	No
NM_133796	No	No
NM_133804	No	No
NM_133808	No	No
NM_133831	No	No
NM_133839	No	No
NM_133900	No	No
NM_133949	No	No
NM_134040	No	No
NM_134054	No	No
NM_134110	No	No
NM_134138	No	No
NM_134142	No	No
NM_134437	No	No
NM_138584	No	No
NM_138676	No	No
NM_138745	No	No
NM_139143	No	No
NM_139153	No	No
NM_144530	No	No
NM_144550	No	No
NM_144833	No	No
NM_145144	No	No
NM_145353	No	No
NM_145393	No	No
NM_145422	No	No
NM_145522	No	No
NM_145537	No	No
NM_145569	No	No
NM_145615	No	No
NM_145743	No	No
NM_145955	No	No
NM_145962	No	No
NM_146093	No	No
NM_146094	No	No
NM_146175	No	No
NM_147778	No	No
NM_153144	No	No
NM_153414	No	No
NM_153526	No	No
NM_153581	No	No
NM_170755	No	No
NM_171826	No	No
NM_172395	No	No
NM_172549	No	No
NM_172639	No	No
NM_172681	No	No
NM_172726	No	No
NM_172747	No	No
NM_172780	No	No
NM_172943	No	No
NM_173011	No	No
NM_173748	No	No
NM_173751	No	No
NM_174987	No	No
NM_175009	No	No
NM_175015	No	No
NM_175095	No	No
NM_175134	No	No
NM_175190	No	No
NM_175217	No	No
NM_175276	No	No
NM_175277	No	No
NM_175328	No	No
NM_175381	No	No
NM_175450	No	No
NM_175478	No	No
NM_175484	No	No
NM_177305	No	No
NM_177354	No	No
NM_177683	No	No
NM_177746	No	No
NM_177753	No	No
NM_177763	No	No
NM_178380	No	No
NM_178651	No	No
NM_178653	No	No
NM_178675	No	No
NM_178764	No	No
NM_181821	No	No
NM_182959	No	No
NM_183256	No	No
NM_183308	No	No
NM_183315	No	No
NM_197991	No	No
NM_198001	No	No
NM_199199	No	No
NM_207000	No	No
NM_207203	No	No
NM_207219	No	No
NM_207234	No	No
NM_207669	No	No
NM_207670	No	No
NM_212484	No	No
NM_001001181	NA	NA
NM_001004191	NA	NA
NM_001005223	NA	NA
NM_001017429	NA	NA
NM_001026212	NA	NA
NM_001033231	NA	NA
NM_001033297	NA	NA
NM_001033458	NA	NA
NM_001033469	NA	NA
NM_001033474	NA	NA
NM_001033630	NA	NA
NM_001037938	NA	NA
NM_001039514	NA	NA
NM_001040435	NA	NA
NM_001042655	NA	NA
NM_001048250	NA	NA
NM_001079824	NA	NA
NM_001080819	NA	NA
NM_001081016	NA	NA
NM_001081034	NA	NA
NM_001081086	NA	NA
NM_001081090	NA	NA
NM_001081108	NA	NA
NM_001081226	NA	NA
NM_001081251	NA	NA
NM_001081290	NA	NA
NM_001081295	NA	NA
NM_001081340	NA	NA
NM_001081363	NA	NA
NM_001081417	NA	NA
NM_001081750	NA	NA
NM_001083955	NA	NA
NM_001085492	NA	NA
NM_001099637	NA	NA
NM_001100591	NA	NA
NM_001101430	NA	NA
NM_001109747	NA	NA
NM_001128151	NA	NA
NM_001146012	NA	NA
NM_001146707	NA	NA
NM_001159697	NA	NA
NM_001159963	NA	NA
NM_001162855	NA	NA
NM_001162943	NA	NA
NM_001163300	NA	NA
NM_001164503	NA	NA
NM_001164686	NA	NA
NM_001177544	NA	NA
NM_001190401	NA	NA
NM_001195565	NA	NA
NM_007393	NA	NA
NM_007415	NA	NA
NM_007451	NA	NA
NM_007452	NA	NA
NM_007475	NA	NA
NM_007484	NA	NA
NM_007507	NA	NA
NM_007590	NA	NA
NM_007622	NA	NA
NM_007630	NA	NA
NM_007636	NA	NA
NM_007637	NA	NA
NM_007681	NA	NA
NM_007687	NA	NA
NM_007748	NA	NA
NM_007750	NA	NA
NM_007788	NA	NA
NM_007789	NA	NA
NM_007793	NA	NA
NM_007808	NA	NA
NM_007840	NA	NA
NM_007907	NA	NA
NM_007926	NA	NA
NM_007941	NA	NA
NM_007952	NA	NA
NM_007968	NA	NA
NM_007996	NA	NA
NM_008019	NA	NA
NM_008143	NA	NA
NM_008155	NA	NA
NM_008210	NA	NA
NM_008211	NA	NA
NM_008231	NA	NA
NM_008248	NA	NA
NM_008251	NA	NA
NM_008252	NA	NA
NM_008253	NA	NA
NM_008302	NA	NA
NM_008303	NA	NA
NM_008338	NA	NA
NM_008506	NA	NA
NM_008595	NA	NA
NM_008617	NA	NA
NM_008709	NA	NA
NM_008826	NA	NA
NM_008831	NA	NA
NM_008889	NA	NA
NM_008907	NA	NA
NM_008946	NA	NA
NM_008951	NA	NA
NM_009007	NA	NA
NM_009052	NA	NA
NM_009076	NA	NA
NM_009077	NA	NA
NM_009080	NA	NA
NM_009084	NA	NA
NM_009090	NA	NA
NM_009091	NA	NA
NM_009095	NA	NA
NM_009128	NA	NA
NM_009133	NA	NA
NM_009156	NA	NA
NM_009227	NA	NA
NM_009238	NA	NA
NM_009270	NA	NA
NM_009336	NA	NA
NM_009338	NA	NA
NM_009359	NA	NA
NM_009415	NA	NA
NM_009429	NA	NA
NM_009438	NA	NA
NM_009473	NA	NA
NM_009536	NA	NA
NM_009682	NA	NA
NM_009698	NA	NA
NM_009749	NA	NA
NM_009761	NA	NA
NM_009787	NA	NA
NM_009790	NA	NA
NM_009837	NA	NA
NM_009840	NA	NA
NM_009871	NA	NA
NM_009941	NA	NA
NM_010106	NA	NA
NM_010120	NA	NA
NM_010191	NA	NA
NM_010227	NA	NA
NM_010239	NA	NA
NM_010240	NA	NA
NM_010261	NA	NA
NM_010347	NA	NA
NM_010362	NA	NA
NM_010477	NA	NA
NM_010480	NA	NA
NM_010592	NA	NA
NM_010664	NA	NA
NM_010744	NA	NA
NM_010806	NA	NA
NM_010880	NA	NA
NM_010886	NA	NA
NM_010925	NA	NA
NM_010937	NA	NA
NM_011034	NA	NA
NM_011051	NA	NA
NM_011184	NA	NA
NM_011192	NA	NA
NM_011284	NA	NA
NM_011287	NA	NA
NM_011288	NA	NA
NM_011291	NA	NA
NM_011292	NA	NA
NM_011294	NA	NA
NM_011342	NA	NA
NM_011354	NA	NA
NM_011399	NA	NA
NM_011432	NA	NA
NM_011467	NA	NA
NM_011497	NA	NA
NM_011515	NA	NA
NM_011543	NA	NA
NM_011563	NA	NA
NM_011588	NA	NA
NM_011631	NA	NA
NM_011660	NA	NA
NM_011690	NA	NA
NM_011692	NA	NA
NM_011732	NA	NA
NM_011740	NA	NA
NM_011794	NA	NA
NM_011817	NA	NA
NM_011955	NA	NA
NM_011962	NA	NA
NM_011967	NA	NA
NM_011969	NA	NA
NM_012010	NA	NA
NM_012053	NA	NA
NM_012058	NA	NA
NM_013522	NA	NA
NM_013595	NA	NA
NM_013614	NA	NA
NM_013721	NA	NA
NM_013812	NA	NA
NM_013834	NA	NA
NM_013840	NA	NA
NM_013854	NA	NA
NM_013889	NA	NA
NM_013922	NA	NA
NM_013933	NA	NA
NM_015740	NA	NA
NM_016682	NA	NA
NM_016737	NA	NA
NM_016738	NA	NA
NM_016742	NA	NA
NM_016755	NA	NA
NM_016778	NA	NA
NM_016800	NA	NA
NM_016844	NA	NA
NM_016852	NA	NA
NM_016897	NA	NA
NM_016898	NA	NA
NM_016903	NA	NA
NM_017404	NA	NA
NM_018739	NA	NA
NM_018757	NA	NA
NM_018796	NA	NA
NM_018799	NA	NA
NM_018808	NA	NA
NM_018858	NA	NA
NM_018868	NA	NA
NM_019394	NA	NA
NM_019402	NA	NA
NM_019499	NA	NA
NM_019575	NA	NA
NM_019641	NA	NA
NM_019678	NA	NA
NM_019712	NA	NA
NM_019721	NA	NA
NM_019722	NA	NA
NM_019731	NA	NA
NM_019748	NA	NA
NM_019755	NA	NA
NM_019766	NA	NA
NM_019772	NA	NA
NM_019821	NA	NA
NM_019865	NA	NA
NM_019883	NA	NA
NM_019914	NA	NA
NM_019979	NA	NA
NM_020022	NA	NA
NM_020558	NA	NA
NM_020582	NA	NA
NM_020618	NA	NA
NM_021278	NA	NA
NM_021336	NA	NA
NM_021501	NA	NA
NM_021502	NA	NA
NM_021519	NA	NA
NM_021535	NA	NA
NM_021714	NA	NA
NM_021886	NA	NA
NM_022004	NA	NA
NM_022423	NA	NA
NM_022653	NA	NA
NM_022723	NA	NA
NM_022891	NA	NA
NM_023138	NA	NA
NM_023140	NA	NA
NM_023153	NA	NA
NM_023172	NA	NA
NM_023281	NA	NA
NM_023290	NA	NA
NM_023343	NA	NA
NM_023418	NA	NA
NM_023554	NA	NA
NM_023731	NA	NA
NM_023773	NA	NA
NM_023900	NA	NA
NM_024173	NA	NA
NM_024194	NA	NA
NM_024214	NA	NA
NM_024218	NA	NA
NM_024219	NA	NA
NM_024223	NA	NA
NM_024266	NA	NA
NM_025277	NA	NA
NM_025299	NA	NA
NM_025301	NA	NA
NM_025319	NA	NA
NM_025321	NA	NA
NM_025348	NA	NA
NM_025356	NA	NA
NM_025364	NA	NA
NM_025381	NA	NA
NM_025387	NA	NA
NM_025392	NA	NA
NM_025394	NA	NA
NM_025396	NA	NA
NM_025401	NA	NA
NM_025403	NA	NA
NM_025415	NA	NA
NM_025418	NA	NA
NM_025437	NA	NA
NM_025456	NA	NA
NM_025471	NA	NA
NM_025509	NA	NA
NM_025511	NA	NA
NM_025512	NA	NA
NM_025516	NA	NA
NM_025527	NA	NA
NM_025546	NA	NA
NM_025550	NA	NA
NM_025567	NA	NA
NM_025576	NA	NA
NM_025577	NA	NA
NM_025584	NA	NA
NM_025589	NA	NA
NM_025591	NA	NA
NM_025598	NA	NA
NM_025635	NA	NA
NM_025641	NA	NA
NM_025642	NA	NA
NM_025669	NA	NA
NM_025710	NA	NA
NM_025796	NA	NA
NM_025842	NA	NA
NM_025843	NA	NA
NM_025895	NA	NA
NM_025954	NA	NA
NM_025960	NA	NA
NM_025963	NA	NA
NM_025974	NA	NA
NM_025987	NA	NA
NM_025998	NA	NA
NM_026007	NA	NA
NM_026034	NA	NA
NM_026065	NA	NA
NM_026095	NA	NA
NM_026129	NA	NA
NM_026147	NA	NA
NM_026160	NA	NA
NM_026219	NA	NA
NM_026277	NA	NA
NM_026305	NA	NA
NM_026329	NA	NA
NM_026364	NA	NA
NM_026388	NA	NA
NM_026411	NA	NA
NM_026467	NA	NA
NM_026485	NA	NA
NM_026493	NA	NA
NM_026503	NA	NA
NM_026519	NA	NA
NM_026521	NA	NA
NM_026550	NA	NA
NM_026558	NA	NA
NM_026612	NA	NA
NM_026616	NA	NA
NM_026631	NA	NA
NM_026632	NA	NA
NM_026678	NA	NA
NM_026744	NA	NA
NM_026767	NA	NA
NM_026774	NA	NA
NM_026775	NA	NA
NM_026785	NA	NA
NM_026794	NA	NA
NM_026850	NA	NA
NM_026878	NA	NA
NM_026892	NA	NA
NM_026899	NA	NA
NM_026911	NA	NA
NM_026934	NA	NA
NM_027009	NA	NA
NM_027201	NA	NA
NM_027244	NA	NA
NM_027269	NA	NA
NM_027289	NA	NA
NM_027349	NA	NA
NM_027360	NA	NA
NM_027404	NA	NA
NM_027862	NA	NA
NM_027879	NA	NA
NM_027994	NA	NA
NM_028023	NA	NA
NM_028039	NA	NA
NM_028077	NA	NA
NM_028234	NA	NA
NM_028260	NA	NA
NM_028299	NA	NA
NM_028417	NA	NA
NM_028440	NA	NA
NM_028617	NA	NA
NM_028659	NA	NA
NM_029101	NA	NA
NM_029157	NA	NA
NM_029271	NA	NA
NM_029272	NA	NA
NM_029537	NA	NA
NM_029635	NA	NA
NM_029711	NA	NA
NM_029721	NA	NA
NM_029767	NA	NA
NM_029872	NA	NA
NM_029938	NA	NA
NM_029963	NA	NA
NM_029976	NA	NA
NM_030082	NA	NA
NM_030112	NA	NA
NM_030229	NA	NA
NM_030678	NA	NA
NM_030719	NA	NA
NM_030743	NA	NA
NM_033444	NA	NA
NM_053071	NA	NA
NM_053119	NA	NA
NM_053179	NA	NA
NM_053194	NA	NA
NM_054089	NA	NA
NM_080289	NA	NA
NM_080560	NA	NA
NM_133241	NA	NA
NM_133655	NA	NA
NM_133693	NA	NA
NM_133726	NA	NA
NM_133728	NA	NA
NM_133777	NA	NA
NM_133933	NA	NA
NM_133937	NA	NA
NM_133948	NA	NA
NM_133964	NA	NA
NM_134007	NA	NA
NM_134020	NA	NA
NM_134022	NA	NA
NM_134071	NA	NA
NM_134081	NA	NA
NM_134084	NA	NA
NM_134122	NA	NA
NM_134137	NA	NA
NM_134141	NA	NA
NM_134469	NA	NA
NM_138669	NA	NA
NM_138743	NA	NA
NM_139221	NA	NA
NM_139291	NA	NA
NM_144858	NA	NA
NM_144897	NA	NA
NM_145131	NA	NA
NM_145147	NA	NA
NM_145421	NA	NA
NM_145480	NA	NA
NM_145609	NA	NA
NM_145925	NA	NA
NM_146047	NA	NA
NM_146087	NA	NA
NM_146116	NA	NA
NM_146168	NA	NA
NM_146200	NA	NA
NM_146257	NA	NA
NM_153065	NA	NA
NM_153569	NA	NA
NM_153791	NA	NA
NM_170777	NA	NA
NM_172054	NA	NA
NM_172149	NA	NA
NM_172280	NA	NA
NM_172301	NA	NA
NM_172396	NA	NA
NM_172416	NA	NA
NM_172578	NA	NA
NM_172947	NA	NA
NM_173742	NA	NA
NM_173756	NA	NA
NM_175102	NA	NA
NM_175109	NA	NA
NM_175179	NA	NA
NM_175266	NA	NA
NM_175366	NA	NA
NM_175399	NA	NA
NM_175457	NA	NA
NM_175654	NA	NA
NM_175660	NA	NA
NM_176962	NA	NA
NM_177047	NA	NA
NM_177589	NA	NA
NM_177613	NA	NA
NM_177640	NA	NA
NM_177684	NA	NA
NM_177688	NA	NA
NM_177782	NA	NA
NM_178398	NA	NA
NM_178684	NA	NA
NM_178751	NA	NA
NM_178856	NA	NA
NM_183225	NA	NA
NM_197979	NA	NA
NM_197989	NA	NA
NM_197995	NA	NA
NM_198003	NA	NA
NM_198609	NA	NA
NM_198613	NA	NA
NM_199197	NA	NA
NM_201369	NA	NA
NM_212457	NA	NA
NM_212468	NA	NA
NR_002840	NA	NA
NR_002847	NA	NA
NR_003278	NA	NA
NR_003279	NA	NA
NR_015556	NA	NA
NR_024067	NA	NA
NR_024619	NA	NA
NR_027826	NA	NA
NR_027827	NA	NA
NR_027897	NA	NA
NR_030738	NA	NA
NR_033780	NA	NA
XM_001478223	NA	NA
XM_003085146	NA	NA
XR_106121	NA	NA
