# Supplementary material for: Combined serial analysis of gene expression and transcription factor binding site prediction identifies novel-candidate-target genes of Nr2e1 in neocortex development
Source: BMC Genomics. 2015 Jul 24;16(1):545. doi: 10.1186/s12864-015-1770-3 (PMC4512088; doi:10.1186/s12864-015-1770-3)
Supplement: Additional file 3: Table S3. — Nr2e1 binding sites containing sequences extracted from the literature and used to generate a position weight matrix. Columns one and two present the gene names and species origin of the DNA sequence analyzed. Column three presents the DNA sequence analyzed. Column four presents the PAZAR ID matching the DNA sequence presented in column three. Column five presents the PubMed ID associated with the manuscript from which the sequences were derived. NA, not applicable. [file 12864_2015_1770_MOESM3_ESM.xls]

## Sheet: Sheet1
Additional file 3: Table S3. Nr2e1 binding sites containing sequences extracted from the literature and used to generate a position weight matrix.
Gene name	Origin	Sequence	PAZAR ID	Pubmed ID
PTEN	Human	AATCAGCTCTCTCACGGTGACAGGTCAGCCCAATCGGGGCTGTAAACAGACTTGACAGGTTTGTTCTGGGCTGACGGCCATTGACTAGGTTCTCAGACCAGATAAGTCACTTGGCTGAGTCCACAGTAGGTGGGGCGCGCTCACCAGCTCAGGGGTAGTGACTGGACGTTTGTTGCAACATCGGAGAATGCACGCTCTGGGCTGCAGCAGGAGATACCCTCAAGCACAGAACCAAAAGGGTTCACCCTAAGCGGCAGGGCATCAGCGATGGAGAGGCCCGAGAGCCCTAGCGCCCAGCTCCTTTTCCCACGTTTGGGAAGGCGCAGAATAGGTCGATGTAGAG	RS0145171	18391013
Pten	Human/Mouse	CAGATAAGTCACTTGGCTGAGTC	RS0145176	16702404
PLCE	Human	TTCTGTAGTCAGTCTTCTTGGATTTGAAT	RS0145177	16702404
PAX2	Human	TTTGTCTGACAAGTCATCCATCT	RS0145170	10706625
Wnt7a	Mouse	GGAGGTGAAGTCAAACTCAAAGTCACTAACAGGTGAAGTCAAACTCAAAGTCACTAACAG	NA	20010817
miRNA9	Mouse	GGTAGGGGTGGTGGGGATGAAGCTTAAGTCAAGGAGAAAAGAGGCTGGGTCTAGGCTGGAACTAATGGTCTGGCCACAGCCTGTTTTCTTTTTCCGCTGCTTGAGAGATGCCATGTGATCCCATGTTACACAGGCACAAGTGAGCAGCTGACATTACTCACTGGCTTGACACTCAAAGCTCCTTCCATTTACTCTGTCTTGGAGAAAGTGACACTCCCCACCCCAAGGGAGCCAACTGGGAAAGTAGAAAGAAGGGAAGCCTCTCTGTTATTGGGAATTTGCATGGGCAGAGGAGGGGCATCAATAAAATAAGCTTCCTTATCATTACCATCTTTAATGTTTCCTGTATAGTGTCTTCACTGTAAATTCCAGGACAGCCAGGGCTACACAGCCCTCTAT…	NA	19330006
miRNA9	Mouse	GCTGGGACACTGGGGATGCTAGAATGTGGCCAGGCAAAACCACAGAAAAGAGCTGGGGTTTATTAAATGCAGACATCACAGTGATACCAAAGTCTCCTCCTCCTCCTCCTCCTCCTCCTCCTCCTCCTCCTCCTCCTCCTCCCCGTCCTCCTCCCCCTCCTCTCCTTTGTTTTAATTATTTATTTTGTGTCTGTGGTTATATATTTGTAAGTCAGAGGACAAATTATGAGAGAGCCTGTTCACTCCTTTAACCCTGTGGGTTCAGGAGATGGAAATCAAATGTCAGGTTTGGTGGCAAAGACCTTTATCCAGAGATATCTCCATGGATCTCTCCT	NA	19330006
Kruppel	Drosophila	TCGGCAATTAAGAAGTCAAATTTCT	NA	8047143
NA	Artificial	AAGTCATGACTTCAG	NA	8047143
NA, Not applicable
