# Supplementary material for: Combined serial analysis of gene expression and transcription factor binding site prediction identifies novel-candidate-target genes of Nr2e1 in neocortex development
Source: BMC Genomics. 2015 Jul 24;16(1):545. doi: 10.1186/s12864-015-1770-3 (PMC4512088; doi:10.1186/s12864-015-1770-3)
Supplement: Additional file 4: Table S4. — Empirical P values extracted from the Z-scores and Fisher scores of each candidate-NR2E1 co-interactors. Column one presents the transcription factor symbol. Column two and three present the calculated empirical P values for both the Z-score and Fisher score of the corresponding transcription factor. [file 12864_2015_1770_MOESM4_ESM.xls]

## Sheet: Sheet1
Additional file 4: Table S4. Empirical P-values extracted from random calculation analyses for each candidate co-factors found in table 2
Transcription factor symbol	Z score empirical P-values	Fisher score empirical P-values
Lhx3	<0.001	<0.001
Myb	<0.001	<0.001
SOX9	<0.001	0.001
Nkx2-5	<0.001	0.001
Nobox	<0.001	0.006
Prrx2	<0.001	0.009
Gfi	0.001	<0.001
FOXI1	0.001	0.002
Foxa2	0.001	0.004
SRY	0.002	0.014
TAL1-TCF3	0.003	0.002
Sox17	0.003	0.003
Sox5	0.003	0.005
SP1	0.004	0.003
Arnt-Ahr	0.004	0.004
Cebpa	0.019	<0.001
Roaz	0.032	0.012
NHLH1	0.035	<0.001
MYC-MAX	0.08	0.017
NFYA	0.138	0.137
Bold, most relevant transcription factor according to the results from Table 2 and statistical scores from the current table.
